# Supplementary material for: Discrimination of Gardnerella Species by Combining MALDI-TOF Protein Profile, Chaperonin cpn60 Sequences, and Phenotypic Characteristics
Source: Pathogens. 2021 Mar 1;10(3):277. doi: 10.3390/pathogens10030277 (PMC7998583; doi:10.3390/pathogens10030277)
Supplement: Supplementary file 1 [file pathogens-10-00277-s001.zip]

Archive with 5 entries (5 files):
- Table S4.pdf
- Figure S1.pdf
- Table S1.xls
- Table S2.xlsx
- Table S3.pdf
