# Supplementary material for: Discrimination of Gardnerella Species by Combining MALDI-TOF Protein Profile, Chaperonin cpn60 Sequences, and Phenotypic Characteristics
Source: Pathogens. 2021 Mar 1;10(3):277. doi: 10.3390/pathogens10030277 (PMC7998583; doi:10.3390/pathogens10030277)
Supplement: Supplementary file 1 [file pathogens-10-00277-s001.zip › Table S1.xls]

## Sheet: MatrixOutput
	46.6	47.3	56.1	57.1	58.1	58.2.1	58.2.3	58.4	58.7	60.1	63.1	63.2	65.2	76.2	78.1	79.2	82.1	82.2	83.1	84.1	84.4	84.5	84.6	86.1	86.3	86.5	88.2	99.1	105.1	106.3	106.5	107.1	114.2	GV37	G.vaginalis-ATCC14018	G.leopoldii-UGent06.41	G.swidsinskii-GS9838-1	G.piotii-UGent18.01	Gardnerella-1400E-sp2	Gardnerella-00703C2mash-sp3	Gardnerella-JCP8481A-sp7	Gardnerella-00703Dmash-sp8	Gardnerella-6119V5-sp9	Gardnerella-1500E-sp10	Gardnerella-GED7760B-sp11	Gardnerella-CMW7778B-sp12	Gardnerella-KA00225-sp13	A.omnicolens
46.6
47.3	0.00181545
56.1	0.00956361	0.0108588
57.1	0.00207562	0.00337083	0.00819272
58.1	0.118237	0.119533	0.115338	0.116866
58.2.1	0.118237	0.119533	0.115338	0.116866	0
58.2.3	0.00618885	0.00748405	0.0110143	0.00481795	0.119688	0.119688
58.4	0.00618885	0.00748405	0.0110143	0.00481795	0.119688	0.119688	0
58.7	0.117911	0.119206	0.115012	0.11654	0.158944	0.158944	0.119362	0.119362
60.1	0.114275	0.11557	0.111376	0.112904	0.155309	0.155309	0.115726	0.115726	0.0242306
63.1	0.118237	0.119533	0.115338	0.116866	0	0	0.119688	0.119688	0.158944	0.155309
63.2	0.112451	0.113746	0.109552	0.11108	0.153484	0.153484	0.113902	0.113902	0.027993	0.0243571	0.153484
65.2	0.10928	0.110575	0.106381	0.107909	0.150313	0.150313	0.11073	0.11073	0.0248217	0.0211858	0.150313	0.0109946
76.2	0.0111632	0.0124584	0.00447201	0.00979231	0.116938	0.116938	0.0126139	0.0126139	0.116612	0.112976	0.116938	0.111152	0.10798
78.1	0.114275	0.11557	0.111376	0.112904	0.155309	0.155309	0.115726	0.115726	0.0242306	0	0.155309	0.0243571	0.0211858	0.112976
79.2	0.00207562	0.00337083	0.00819272	0	0.116866	0.116866	0.00481795	0.00481795	0.11654	0.112904	0.116866	0.11108	0.107909	0.00979231	0.112904
82.1	0.116552	0.117848	0.113653	0.115181	0.00181282	0.00181282	0.118003	0.118003	0.157259	0.153623	0.00181282	0.151799	0.148628	0.115253	0.153623	0.115181
82.2	0.10928	0.110575	0.106381	0.107909	0.150313	0.150313	0.11073	0.11073	0.0248217	0.0211858	0.150313	0.0109946	0	0.10798	0.0211858	0.107909	0.148628
83.1	0.00956361	0.0108588	0	0.00819272	0.115338	0.115338	0.0110143	0.0110143	0.115012	0.111376	0.115338	0.109552	0.106381	0.00447201	0.111376	0.00819272	0.113653	0.106381
84.1	0.01148	0.0127752	0.00858078	0.0101091	0.11287	0.11287	0.0129306	0.0129306	0.112544	0.108908	0.11287	0.107084	0.103913	0.0101804	0.108908	0.0101091	0.111185	0.103913	0.00858078
84.4	0.117346	0.118641	0.114447	0.115975	0.158379	0.158379	0.118796	0.118796	0.0109655	0.0236652	0.158379	0.0274277	0.0242564	0.116046	0.0236652	0.115975	0.156694	0.0242564	0.114447	0.111978
84.5	0.00956361	0.0108588	0	0.00819272	0.115338	0.115338	0.0110143	0.0110143	0.115012	0.111376	0.115338	0.109552	0.106381	0.00447201	0.111376	0.00819272	0.113653	0.106381	0	0.00858078	0.114447
84.6	0.117346	0.118641	0.114447	0.115975	0.158379	0.158379	0.118796	0.118796	0.0109655	0.0236652	0.158379	0.0274277	0.0242564	0.116046	0.0236652	0.115975	0.156694	0.0242564	0.114447	0.111978	0	0.114447
86.1	0.0229795	0.0242747	0.0200803	0.0216086	0.115085	0.115085	0.0244302	0.0244302	0.114759	0.111123	0.115085	0.109299	0.106128	0.0216799	0.111123	0.0216086	0.1134	0.106128	0.0200803	0.0176122	0.114193	0.0200803	0.114193
86.3	0.10928	0.110575	0.106381	0.107909	0.150313	0.150313	0.11073	0.11073	0.0248217	0.0211858	0.150313	0.0109946	0	0.10798	0.0211858	0.107909	0.148628	0	0.106381	0.103913	0.0242564	0.106381	0.0242564	0.106128
86.5	0.113896	0.115191	0.110997	0.112525	0.154929	0.154929	0.115347	0.115347	0.0186909	0.0202156	0.154929	0.0239781	0.0208068	0.112597	0.0202156	0.112525	0.153244	0.0208068	0.110997	0.108529	0.0181255	0.110997	0.0181255	0.110744	0.0208068
88.2	0.118237	0.119533	0.115338	0.116866	0	0	0.119688	0.119688	0.158944	0.155309	0	0.153484	0.150313	0.116938	0.155309	0.116866	0.00181282	0.150313	0.115338	0.11287	0.158379	0.115338	0.158379	0.115085	0.150313	0.154929
99.1	0.116552	0.117848	0.113653	0.115181	0.00181282	0.00181282	0.118003	0.118003	0.157259	0.153623	0.00181282	0.151799	0.148628	0.115253	0.153623	0.115181	0	0.148628	0.113653	0.111185	0.156694	0.113653	0.156694	0.1134	0.148628	0.153244	0.00181282
105.1	0.00525054	0.00654574	0.00862135	0.00387964	0.117295	0.117295	0.00670123	0.00670123	0.116969	0.113333	0.117295	0.111509	0.108338	0.0102209	0.113333	0.00387964	0.11561	0.108338	0.00862135	0.0105377	0.116403	0.00862135	0.116403	0.0220372	0.108338	0.112954	0.117295	0.11561
106.3	0.121175	0.12247	0.118276	0.119804	0.0240021	0.0240021	0.122626	0.122626	0.161882	0.158246	0.0240021	0.156422	0.153251	0.119876	0.158246	0.119804	0.0223171	0.153251	0.118276	0.115808	0.161317	0.118276	0.161317	0.118023	0.153251	0.157867	0.0240021	0.0223171	0.120233
106.5	0.011321	0.0126162	0.00462979	0.00995009	0.117096	0.117096	0.0127717	0.0127717	0.116769	0.113133	0.117096	0.111309	0.108138	0.00181616	0.113133	0.00995009	0.115411	0.108138	0.00462979	0.0103382	0.116204	0.00462979	0.116204	0.0218377	0.108138	0.112754	0.117096	0.115411	0.0103787	0.120033
107.1	0.122472	0.123767	0.119573	0.121101	0.025299	0.025299	0.123923	0.123923	0.163179	0.159543	0.025299	0.157719	0.154548	0.121172	0.159543	0.121101	0.023614	0.154548	0.119573	0.117105	0.162614	0.119573	0.162614	0.11932	0.154548	0.159164	0.025299	0.023614	0.12153	0.00362835	0.12133
114.2	0.00369099	0.0049862	0.00851644	0.0023201	0.11719	0.11719	0.00364031	0.00364031	0.116864	0.113228	0.11719	0.111404	0.108233	0.010116	0.113228	0.0023201	0.115505	0.108233	0.00851644	0.0104328	0.116299	0.00851644	0.116299	0.0219323	0.108233	0.112849	0.11719	0.115505	0.00420337	0.120128	0.0102738	0.121425
GV37	0.121175	0.12247	0.118276	0.119804	0.0240021	0.0240021	0.122626	0.122626	0.161882	0.158246	0.0240021	0.156422	0.153251	0.119876	0.158246	0.119804	0.0223171	0.153251	0.118276	0.115808	0.161317	0.118276	0.161317	0.118023	0.153251	0.157867	0.0240021	0.0223171	0.120233	0	0.120033	0.00362835	0.120128
G.vaginalis-ATCC14018	0.00551772	0.00681292	0.0103432	0.00414682	0.119017	0.119017	0.00546704	0.00546704	0.118691	0.115055	0.119017	0.113231	0.110059	0.0119428	0.115055	0.00414682	0.117332	0.110059	0.0103432	0.0122595	0.118125	0.0103432	0.118125	0.0237591	0.110059	0.114676	0.119017	0.117332	0.0060301	0.121955	0.0121005	0.123252	0.00182673	0.121955
G.leopoldii-UGent06.41	0.118237	0.119533	0.115338	0.116866	0	0	0.119688	0.119688	0.158944	0.155309	0	0.153484	0.150313	0.116938	0.155309	0.116866	0.00181282	0.150313	0.115338	0.11287	0.158379	0.115338	0.158379	0.115085	0.150313	0.154929	0	0.00181282	0.117295	0.0240021	0.117096	0.025299	0.11719	0.0240021	0.119017
G.swidsinskii-GS9838-1	0.120139	0.121434	0.117239	0.118768	0.0229656	0.0229656	0.121589	0.121589	0.160846	0.15721	0.0229656	0.155386	0.152214	0.118839	0.15721	0.118768	0.0212805	0.152214	0.117239	0.114771	0.16028	0.117239	0.16028	0.116986	0.152214	0.156831	0.0229656	0.0212805	0.119196	0.00298127	0.118997	0.00427814	0.119091	0.00298127	0.120918	0.0229656
G.piotii-UGent18.01	0.113896	0.115191	0.110997	0.112525	0.154929	0.154929	0.115347	0.115347	0.0186909	0.0202156	0.154929	0.0239781	0.0208068	0.112597	0.0202156	0.112525	0.153244	0.0208068	0.110997	0.108529	0.0181255	0.110997	0.0181255	0.110744	0.0208068	0	0.154929	0.153244	0.112954	0.157867	0.112754	0.159164	0.112849	0.157867	0.114676	0.154929	0.156831
Gardnerella-1400E-sp2	0.0357237	0.0370189	0.0328245	0.0343528	0.110137	0.110137	0.0371744	0.0371744	0.109811	0.106175	0.110137	0.104351	0.10118	0.0344241	0.106175	0.0343528	0.108452	0.10118	0.0328245	0.0303564	0.109245	0.0328245	0.109245	0.0325715	0.10118	0.105796	0.110137	0.108452	0.0347815	0.113075	0.0345819	0.114372	0.0346766	0.113075	0.0365033	0.110137	0.112038	0.105796
Gardnerella-00703C2mash-sp3	0.112451	0.113746	0.109552	0.11108	0.153484	0.153484	0.113902	0.113902	0.027993	0.0243571	0.153484	0	0.0109946	0.111152	0.0243571	0.11108	0.151799	0.0109946	0.109552	0.107084	0.0274277	0.109552	0.0274277	0.109299	0.0109946	0.0239781	0.153484	0.151799	0.111509	0.156422	0.111309	0.157719	0.111404	0.156422	0.113231	0.153484	0.155386	0.0239781	0.104351
Gardnerella-JCP8481A-sp7	0.150092	0.151387	0.147193	0.148721	0.103885	0.103885	0.151543	0.151543	0.190799	0.187163	0.103885	0.185339	0.182168	0.148792	0.187163	0.148721	0.1022	0.182168	0.147193	0.144725	0.190234	0.147193	0.190234	0.14694	0.182168	0.186784	0.103885	0.1022	0.14915	0.106822	0.14895	0.108119	0.149045	0.106822	0.150871	0.103885	0.105786	0.186784	0.141992	0.185339
Gardnerella-00703Dmash-sp8	0.0735251	0.0748203	0.0706259	0.0721542	0.0948009	0.0948009	0.0749758	0.0749758	0.114232	0.110596	0.0948009	0.108772	0.105601	0.0722255	0.110596	0.0721542	0.0931158	0.105601	0.0706259	0.0681578	0.113667	0.0706259	0.113667	0.0703728	0.105601	0.110217	0.0948009	0.0931158	0.0725828	0.0977386	0.0723833	0.0990355	0.0724779	0.0977386	0.0743046	0.0948009	0.0967021	0.110217	0.0654248	0.108772	0.126655
Gardnerella-6119V5-sp9	0.0986726	0.0999678	0.0957734	0.0973017	0.119948	0.119948	0.100123	0.100123	0.13938	0.135744	0.119948	0.13392	0.130748	0.097373	0.135744	0.0973017	0.118263	0.130748	0.0957734	0.0933053	0.138814	0.0957734	0.138814	0.0955203	0.130748	0.135365	0.119948	0.118263	0.0977303	0.122886	0.0975308	0.124183	0.0976254	0.122886	0.0994521	0.119948	0.12185	0.135365	0.0905723	0.13392	0.151803	0.0351859
Gardnerella-1500E-sp10	0.0969182	0.0982134	0.094019	0.0955473	0.118194	0.118194	0.0983689	0.0983689	0.137625	0.133989	0.118194	0.132165	0.128994	0.0956186	0.133989	0.0955473	0.116509	0.128994	0.094019	0.0915509	0.13706	0.094019	0.13706	0.093766	0.128994	0.13361	0.118194	0.116509	0.095976	0.121132	0.0957764	0.122429	0.0958711	0.121132	0.0976978	0.118194	0.120095	0.13361	0.0888179	0.132165	0.150048	0.0334315	0.00545451
Gardnerella-GED7760B-sp11	0.104239	0.105535	0.10134	0.102869	0.145273	0.145273	0.10569	0.10569	0.0653275	0.0616916	0.145273	0.0598675	0.0566962	0.10294	0.0616916	0.102869	0.143588	0.0566962	0.10134	0.0988721	0.0647622	0.10134	0.0647622	0.101087	0.0566962	0.0613125	0.145273	0.143588	0.103297	0.148211	0.103098	0.149507	0.103192	0.148211	0.105019	0.145273	0.147174	0.0613125	0.0961391	0.0598675	0.177127	0.10056	0.125708	0.123954
Gardnerella-CMW7778B-sp12	0.140268	0.141563	0.137369	0.138897	0.147813	0.147813	0.141719	0.141719	0.180975	0.177339	0.147813	0.175515	0.172344	0.138968	0.177339	0.138897	0.146128	0.172344	0.137369	0.134901	0.18041	0.137369	0.18041	0.137116	0.172344	0.17696	0.147813	0.146128	0.139326	0.150751	0.139126	0.152048	0.139221	0.150751	0.141047	0.147813	0.149714	0.17696	0.132168	0.175515	0.179667	0.116831	0.141979	0.140224	0.167303
Gardnerella-KA00225-sp13	0.114743	0.116038	0.111843	0.113372	0.0387707	0.0387707	0.116193	0.116193	0.15545	0.151814	0.0387707	0.14999	0.146818	0.113443	0.151814	0.113372	0.0370856	0.146818	0.111843	0.109375	0.154884	0.111843	0.154884	0.11159	0.146818	0.151435	0.0387707	0.0370856	0.1138	0.0417084	0.113601	0.0430053	0.113695	0.0417084	0.115522	0.0387707	0.0406719	0.151435	0.106642	0.14999	0.10039	0.0913061	0.116454	0.114699	0.141778	0.144318
A.omnicolens	0.182827	0.184122	0.179928	0.181456	0.223861	0.223861	0.184278	0.184278	0.217558	0.213922	0.223861	0.212098	0.208927	0.181528	0.213922	0.181456	0.222176	0.208927	0.179928	0.17746	0.216993	0.179928	0.216993	0.179675	0.208927	0.213543	0.223861	0.222176	0.181885	0.226798	0.181685	0.228095	0.18178	0.226798	0.183607	0.223861	0.225762	0.213543	0.174727	0.212098	0.255715	0.179148	0.204296	0.202541	0.203886	0.245891	0.220366

## Sheet: Caption
Pairwise Patristic Distances Between Sequences
Patristic distances between pairs of sequences are shown. Analyses were conducted using the Maximum Composite Likelihood model [1]. This analysis involved 48 nucleotide sequences. Codon positions included were 1st+2nd+3rd+Noncoding. All ambiguous positions were removed for each sequence pair (pairwise deletion option). There were a total of 552 positions in the final dataset. Evolutionary analyse…
1. Tamura K., Nei M., and Kumar S. (2004). Prospects for inferring very large phylogenies by using the neighbor-joining method. Proceedings of the National Academy of Sciences (USA) 101:11030-11035.
2. Kumar S., Stecher G., Li M., Knyaz C., and Tamura K. (2018). MEGA X: Molecular Evolutionary Genetics Analysis across computing platforms. Molecular Biology and Evolution 35:1547-1549.
