# Supplementary material for: Discrimination of Gardnerella Species by Combining MALDI-TOF Protein Profile, Chaperonin cpn60 Sequences, and Phenotypic Characteristics
Source: Pathogens. 2021 Mar 1;10(3):277. doi: 10.3390/pathogens10030277 (PMC7998583; doi:10.3390/pathogens10030277)
Supplement: Supplementary file 1 [file pathogens-10-00277-s001.zip › Table S2.xlsx]

## Sheet: (1)
	Gardnerella leopoldii		1	Gardnerella leopoldii I 58_1 IBV	3
	Gardnerella swidsinskii		2	Gardnerella leopoldii I 58_2 IBV	2.77
	Gardnerella vaginalis		3	Gardnerella leopoldii I 82_1 IBV	2.68
	Gardnerella piotii		4	Gardnerella leopoldii I 63_1 IBV	2.63
			5	Gardnerella swidsinskii III GV37 IBV	2.57
			6	Gardnerella swidsinskii III 107_1 IBV	2.52
	Gardnerella leopoldii I 58_1 IBV		7	Gardnerella swidsinskii III 106_3 IBV	2.46
	Gardnerella leopoldii I 58_2 IBV		8	Gardnerella leopoldii I 88_2 IBV	2.41
	Gardnerella leopoldii I 63_1 IBV		9	Gardnerella vaginalis 47_3 IBV	2.15		Log(score) interpretation as recommended by the manufacturer
	Gardnerella leopoldii I 82_1 IBV		10	Gardnerella piotii IV 58_7 IBV	2.06
	Gardnerella leopoldii I 88_2 IBV		11	Gardnerella vaginalis 46_6 IBV	2.03
	Gardnerella leopoldii II 99_1 IBV		12	Gardnerella vaginalis 83_1 IBV	2
			13	Gardnerella vaginalis 57_1 IBV	1.98
	Gardnerella swidsinskii III 106_3 IBV		14	Gardnerella vaginalis 56_1 IBV	1.94
	Gardnerella swidsinskii III 107_1 IBV		15	Gardnerella leopoldii II 99_1 IBV	1.94
	Gardnerella swidsinskii III GV37 IBV		16	Gardnerella piotii I 65_2 IBV	1.94
			17	Gardnerella vaginalis 84_1 IBV	1.92
	Gardnerella vaginalis 105_1 IBV		18	Gardnerella vaginalis 84_5 IBV	1.88
	Gardnerella vaginalis 106_5 IBV		19	Gardnerella piotii I 63_2 IBV	1.85
	Gardnerella vaginalis 114_2 IBV		20	Gardnerella vaginalis 86_1 IBV	1.84
	Gardnerella vaginalis 46_6 IBV		21	Gardnerella piotii I 82_2 IBV	1.83
	Gardnerella vaginalis 47_3 IBV		22	Gardnerella piotii II 78_1 IBV	1.83
	Gardnerella vaginalis 56_1 IBV		23	Gardnerella vaginalis 79_2 IBV	1.79
	Gardnerella vaginalis 57_1 IBV		24	Gardnerella vaginalis 106_5 IBV	1.75
	Gardnerella vaginalis 58_2_3 IBV		25	Gardnerella piotii III 86_5 IBV	1.72
	Gardnerella vaginalis 58_4 IBV		26	Gardnerella piotii I 86_3 IBV	1.72
	Gardnerella vaginalis 76_2 IBV		27	no ID	1.68
	Gardnerella vaginalis 79_2 IBV		28	no ID	1.64
	Gardnerella vaginalis 83_1 IBV		29	no ID	1.56
	Gardnerella vaginalis 84_1 IBV		30	no ID	1.56
	Gardnerella vaginalis 84_5 IBV		31	no ID	1.55
	Gardnerella vaginalis 86_1 IBV		32	no ID	1.53
			33	no ID	1.53
	Gardnerella piotii I 63_2 IBV		34	no ID	1.52
	Gardnerella piotii I 65_2 IBV
	Gardnerella piotii I 82_2 IBV		1	Gardnerella leopoldii I 58_2 IBV	3
	Gardnerella piotii I 86_3 IBV		2	Gardnerella leopoldii I 58_1 IBV	2.77
	Gardnerella piotii II 60_1 IBV		3	Gardnerella leopoldii I 82_1 IBV	2.62
	Gardnerella piotii II 78_1 IBV		4	Gardnerella swidsinskii III GV37 IBV	2.59
	Gardnerella piotii III 86_5 IBV		5	Gardnerella swidsinskii III 107_1 IBV	2.59
	Gardnerella piotii IV 58_7 IBV		6	Gardnerella leopoldii I 63_1 IBV	2.56
	Gardnerella piotii IV 84_4 IBV		7	Gardnerella swidsinskii III 106_3 IBV	2.5
	Gardnerella piotii IV 84_6 IBV		8	Gardnerella leopoldii I 88_2 IBV	2.47
			9	Gardnerella vaginalis 46_6 IBV	2.14
			10	Gardnerella piotii IV 58_7 IBV	2.13
			11	Gardnerella piotii I 65_2 IBV	2.04
			12	Gardnerella vaginalis 83_1 IBV	1.95
			13	Gardnerella vaginalis 47_3 IBV	1.92
			14	Gardnerella vaginalis 84_5 IBV	1.91
			15	Gardnerella vaginalis 86_1 IBV	1.87
			16	Gardnerella vaginalis 84_1 IBV	1.84
			17	Gardnerella piotii I 63_2 IBV	1.84
			18	Gardnerella vaginalis 56_1 IBV	1.83
			19	Gardnerella vaginalis 57_1 IBV	1.81
			20	Gardnerella vaginalis 106_5 IBV	1.81
			21	Gardnerella vaginalis 58_4 IBV	1.79
			22	Gardnerella piotii II 78_1 IBV	1.79
			23	Gardnerella vaginalis 114_2 IBV	1.78
			24	Gardnerella vaginalis 79_2 IBV	1.77
			25	Gardnerella piotii I 86_3 IBV	1.73
			26	Gardnerella vaginalis 76_2 IBV	1.72
			27	Gardnerella piotii I 82_2 IBV	1.7
			28	Gardnerella leopoldii II 99_1 IBV	1.7
			29	no ID	1.62
			30	no ID	1.62
			31	no ID	1.61
			32	no ID	1.56
			33	no ID	1.55
			34	no ID	1.32
			1	Gardnerella leopoldii I 63_1 IBV	3
			2	Gardnerella leopoldii I 82_1 IBV	2.88
			3	Gardnerella leopoldii I 88_2 IBV	2.7
			4	Gardnerella swidsinskii III 107_1 IBV	2.7
			5	Gardnerella swidsinskii III GV37 IBV	2.68
			6	Gardnerella swidsinskii III 106_3 IBV	2.68
			7	Gardnerella leopoldii I 58_1 IBV	2.63
			8	Gardnerella leopoldii I 58_2 IBV	2.57
			9	Gardnerella piotii I 65_2 IBV	2.11
			10	Gardnerella piotii I 82_2 IBV	2.06
			11	Gardnerella piotii IV 58_7 IBV	2.05
			12	Gardnerella piotii II 78_1 IBV	2.03
			13	Gardnerella leopoldii II 99_1 IBV	1.99
			14	Gardnerella vaginalis 86_1 IBV	1.97
			15	Gardnerella vaginalis 84_1 IBV	1.95
			16	Gardnerella piotii III 86_5 IBV	1.94
			17	Gardnerella vaginalis 47_3 IBV	1.93
			18	Gardnerella vaginalis 83_1 IBV	1.91
			19	Gardnerella vaginalis 46_6 IBV	1.89
			20	Gardnerella vaginalis 57_1 IBV	1.87
			21	Gardnerella vaginalis 56_1 IBV	1.86
			22	Gardnerella piotii I 63_2 IBV	1.86
			23	Gardnerella vaginalis 58_2_3 IBV	1.73
			24	no ID	1.64
			25	no ID	1.63
			26	no ID	1.58
			27	no ID	1.46
			28	no ID	1.33
			29	no ID	1.33
			30	no ID	1.25
			31	no ID	1.2
			32	no ID	1.17
			33	no ID	1.11
			34	no ID	0.84
			1	Gardnerella leopoldii I 82_1 IBV	3
			2	Gardnerella leopoldii I 63_1 IBV	2.88
			3	Gardnerella leopoldii I 58_1 IBV	2.68
			4	Gardnerella swidsinskii III GV37 IBV	2.64
			5	Gardnerella swidsinskii III 106_3 IBV	2.64
			6	Gardnerella leopoldii I 88_2 IBV	2.63
			7	Gardnerella leopoldii I 58_2 IBV	2.62
			8	Gardnerella swidsinskii III 107_1 IBV	2.6
			9	Gardnerella piotii I 65_2 IBV	2.15
			10	Gardnerella piotii I 82_2 IBV	2.14
			11	Gardnerella piotii IV 58_7 IBV	2.09
			12	Gardnerella piotii II 78_1 IBV	2.04
			13	Gardnerella leopoldii II 99_1 IBV	2.02
			14	Gardnerella vaginalis 84_1 IBV	2.01
			15	Gardnerella piotii III 86_5 IBV	2
			16	Gardnerella vaginalis 86_1 IBV	1.99
			17	Gardnerella vaginalis 83_1 IBV	1.97
			18	Gardnerella vaginalis 46_6 IBV	1.94
			19	Gardnerella piotii I 63_2 IBV	1.91
			20	Gardnerella vaginalis 79_2 IBV	1.8
			21	Gardnerella vaginalis 47_3 IBV	1.79
			22	Gardnerella vaginalis 106_5 IBV	1.78
			23	Gardnerella vaginalis 114_2 IBV	1.76
			24	Gardnerella piotii I 86_3 IBV	1.72
			25	Gardnerella vaginalis 105_1 IBV	1.71
			26	no ID	1.68
			27	no ID	1.67
			28	no ID	1.66
			29	no ID	1.63
			30	no ID	1.57
			31	no ID	1.5
			32	no ID	1.11
			33	no ID	1.04
			34	no ID	0.99
			1	Gardnerella leopoldii I 88_2 IBV	3
			2	Gardnerella swidsinskii III 107_1 IBV	2.79
			3	Gardnerella swidsinskii III 106_3 IBV	2.75
			4	Gardnerella leopoldii I 63_1 IBV	2.7
			5	Gardnerella leopoldii I 82_1 IBV	2.63
			6	Gardnerella swidsinskii III GV37 IBV	2.6
			7	Gardnerella leopoldii I 58_2 IBV	2.46
			8	Gardnerella leopoldii I 58_1 IBV	2.41
			9	Gardnerella leopoldii II 99_1 IBV	2.02
			10	Gardnerella piotii II 78_1 IBV	1.94
			11	Gardnerella piotii IV 58_7 IBV	1.93
			12	Gardnerella piotii III 86_5 IBV	1.9
			13	Gardnerella vaginalis 58_2_3 IBV	1.89
			14	Gardnerella piotii I 65_2 IBV	1.89
			15	Gardnerella vaginalis 46_6 IBV	1.82
			16	Gardnerella piotii I 82_2 IBV	1.81
			17	Gardnerella vaginalis 86_1 IBV	1.77
			18	Gardnerella vaginalis 58_4 IBV	1.77
			19	Gardnerella piotii I 63_2 IBV	1.76
			20	Gardnerella vaginalis 84_5 IBV	1.75
			21	Gardnerella vaginalis 83_1 IBV	1.71
			22	Gardnerella vaginalis 56_1 IBV	1.7
			23	no ID	1.67
			24	no ID	1.67
			25	no ID	1.63
			26	no ID	1.63
			27	no ID	1.63
			28	no ID	1.62
			29	no ID	1.62
			30	no ID	1.58
			31	no ID	1.58
			32	no ID	1.09
			33	no ID	0.95
			34	no ID	0.93
			1	Gardnerella leopoldii II 99_1 IBV	3
			2	Gardnerella leopoldii I 88_2 IBV	2.01
			3	Gardnerella leopoldii I 82_1 IBV	2.01
			4	Gardnerella swidsinskii III GV37 IBV	1.99
			5	Gardnerella leopoldii I 63_1 IBV	1.98
			6	Gardnerella leopoldii I 58_1 IBV	1.92
			7	Gardnerella swidsinskii III 106_3 IBV	1.9
			8	Gardnerella swidsinskii III 107_1 IBV	1.83
			9	no ID	1.69
			10	no ID	1.21
			11	no ID	0.8
			12	no ID	0.76
			13	no ID	0.75
			14	no ID	0.72
			15	no ID	0.71
			16	no ID	0.71
			17	no ID	0.65
			18	no ID	0.65
			19	no ID	0.58
			20	no ID	0.58
			21	no ID	0.53
			22	no ID	0.44
			23	no ID	0.34
			24	no ID	0.31
			25	no ID	0.29
			26	no ID	0.26
			27	no ID	0.22
			28	no ID	0.19
			29	no ID	0.13
			30	no ID	0.12
			31	no ID	0.03
			32	no ID	0.3
			33	no ID	0.3
			34	no ID	0.3
			1	Gardnerella swidsinskii III 106_3 IBV	3
			2	Gardnerella swidsinskii III 107_1 IBV	2.82
			3	Gardnerella leopoldii I 88_2 IBV	2.75
			4	Gardnerella swidsinskii III GV37 IBV	2.74
			5	Gardnerella leopoldii I 63_1 IBV	2.68
			6	Gardnerella leopoldii I 82_1 IBV	2.64
			7	Gardnerella leopoldii I 58_2 IBV	2.51
			8	Gardnerella leopoldii I 58_1 IBV	2.46
			9	Gardnerella piotii IV 58_7 IBV	2.02
			10	Gardnerella piotii III 86_5 IBV	2.01
			11	Gardnerella piotii I 65_2 IBV	1.97
			12	Gardnerella vaginalis 47_3 IBV	1.92
			13	Gardnerella leopoldii II 99_1 IBV	1.91
			14	Gardnerella vaginalis 86_1 IBV	1.91
			15	Gardnerella piotii I 82_2 IBV	1.9
			16	Gardnerella vaginalis 58_4 IBV	1.9
			17	Gardnerella piotii II 78_1 IBV	1.9
			18	Gardnerella vaginalis 84_5 IBV	1.89
			19	Gardnerella vaginalis 84_1 IBV	1.89
			20	Gardnerella vaginalis 57_1 IBV	1.87
			21	Gardnerella vaginalis 56_1 IBV	1.86
			22	Gardnerella vaginalis 46_6 IBV	1.83
			23	Gardnerella vaginalis 83_1 IBV	1.82
			24	Gardnerella piotii I 63_2 IBV	1.8
			25	Gardnerella piotii I 86_3 IBV	1.77
			26	Gardnerella vaginalis 79_2 IBV	1.77
			27	Gardnerella vaginalis 58_2_3 IBV	1.76
			28	Gardnerella vaginalis 105_1 IBV	1.76
			29	Gardnerella vaginalis 114_2 IBV	1.71
			30	no ID	1.65
			31	no ID	1.61
			32	no ID	1.48
			33	no ID	1.32
			34	no ID	1.23
			1	Gardnerella swidsinskii III 107_1 IBV	3
			2	Gardnerella swidsinskii III 106_3 IBV	2.82
			3	Gardnerella leopoldii I 88_2 IBV	2.79
			4	Gardnerella swidsinskii III GV37 IBV	2.72
			5	Gardnerella leopoldii I 63_1 IBV	2.7
			6	Gardnerella leopoldii I 82_1 IBV	2.6
			7	Gardnerella leopoldii I 58_2 IBV	2.59
			8	Gardnerella leopoldii I 58_1 IBV	2.52
			9	Gardnerella piotii III 86_5 IBV	2.1
			10	Gardnerella piotii II 78_1 IBV	2.05
			11	Gardnerella vaginalis 86_1 IBV	2.04
			12	Gardnerella piotii IV 58_7 IBV	2.02
			13	Gardnerella vaginalis 84_5 IBV	1.99
			14	Gardnerella piotii I 82_2 IBV	1.98
			15	Gardnerella piotii I 65_2 IBV	1.98
			16	Gardnerella vaginalis 46_6 IBV	1.97
			17	Gardnerella vaginalis 47_3 IBV	1.96
			18	Gardnerella vaginalis 83_1 IBV	1.9
			19	Gardnerella vaginalis 56_1 IBV	1.9
			20	Gardnerella piotii I 63_2 IBV	1.88
			21	Gardnerella piotii I 86_3 IBV	1.85
			22	Gardnerella vaginalis 58_2_3 IBV	1.85
			23	Gardnerella leopoldii II 99_1 IBV	1.83
			24	Gardnerella vaginalis 57_1 IBV	1.83
			25	Gardnerella vaginalis 114_2 IBV	1.81
			26	Gardnerella vaginalis 84_1 IBV	1.81
			27	Gardnerella vaginalis 106_5 IBV	1.8
			28	Gardnerella piotii IV 84_4 IBV	1.8
			29	Gardnerella vaginalis 79_2 IBV	1.72
			30	no ID	1.67
			31	no ID	1.67
			32	no ID	1.47
			33	no ID	1.46
			34	no ID	1.41
			1	Gardnerella swidsinskii III GV37 IBV	3
			2	Gardnerella swidsinskii III 106_3 IBV	2.73
			3	Gardnerella swidsinskii III 107_1 IBV	2.71
			4	Gardnerella leopoldii I 63_1 IBV	2.68
			5	Gardnerella leopoldii I 82_1 IBV	2.63
			6	Gardnerella leopoldii I 88_2 IBV	2.6
			7	Gardnerella leopoldii I 58_2 IBV	2.59
			8	Gardnerella leopoldii I 58_1 IBV	2.57
			9	Gardnerella piotii I 65_2 IBV	2.11
			10	Gardnerella piotii IV 58_7 IBV	2.09
			11	Gardnerella leopoldii II 99_1 IBV	2
			12	Gardnerella vaginalis 46_6 IBV	2
			13	Gardnerella piotii III 86_5 IBV	1.99
			14	Gardnerella vaginalis 47_3 IBV	1.98
			15	Gardnerella vaginalis 58_4 IBV	1.97
			16	Gardnerella vaginalis 83_1 IBV	1.95
			17	Gardnerella vaginalis 84_1 IBV	1.94
			18	Gardnerella piotii II 78_1 IBV	1.93
			19	Gardnerella vaginalis 56_1 IBV	1.92
			20	Gardnerella piotii I 82_2 IBV	1.92
			21	Gardnerella piotii I 63_2 IBV	1.89
			22	Gardnerella vaginalis 57_1 IBV	1.87
			23	Gardnerella vaginalis 86_1 IBV	1.85
			24	Gardnerella vaginalis 84_5 IBV	1.83
			25	Gardnerella vaginalis 58_2_3 IBV	1.83
			26	Gardnerella vaginalis 79_2 IBV	1.82
			27	no ID	1.68
			28	no ID	1.66
			29	no ID	1.6
			30	no ID	1.59
			31	no ID	1.59
			32	no ID	1.56
			33	no ID	1.53
			34	no ID	1.36
			1	Gardnerella piotii I 63_2 IBV	3
			2	Gardnerella piotii IV 58_7 IBV	2.77
			3	Gardnerella piotii I 82_2 IBV	2.72
			4	Gardnerella piotii II 78_1 IBV	2.69
			5	Gardnerella piotii I 65_2 IBV	2.69
			6	Gardnerella piotii III 86_5 IBV	2.66
			7	Gardnerella piotii I 86_3 IBV	2.6
			8	Gardnerella vaginalis 47_3 IBV	2.57
			9	Gardnerella piotii IV 84_6 IBV	2.56
			10	Gardnerella vaginalis 105_1 IBV	2.55
			11	Gardnerella vaginalis 86_1 IBV	2.54
			12	Gardnerella vaginalis 56_1 IBV	2.53
			13	Gardnerella vaginalis 84_5 IBV	2.52
			14	Gardnerella vaginalis 83_1 IBV	2.51
			15	Gardnerella vaginalis 84_1 IBV	2.49
			16	Gardnerella vaginalis 57_1 IBV	2.48
			17	Gardnerella vaginalis 58_2_3 IBV	2.48
			18	Gardnerella vaginalis 79_2 IBV	2.48
			19	Gardnerella vaginalis 114_2 IBV	2.48
			20	Gardnerella vaginalis 46_6 IBV	2.47
			21	Gardnerella vaginalis 58_4 IBV	2.46
			22	Gardnerella piotii IV 84_4 IBV	2.46
			23	Gardnerella vaginalis 106_5 IBV	2.46
			24	Gardnerella piotii II 60_1 IBV	2.32
			25	Gardnerella vaginalis 76_2 IBV	2.18
			26	Gardnerella leopoldii I 82_1 IBV	1.92
			27	Gardnerella swidsinskii III GV37 IBV	1.89
			28	Gardnerella leopoldii I 63_1 IBV	1.86
			29	Gardnerella swidsinskii III 107_1 IBV	1.86
			30	Gardnerella leopoldii I 58_1 IBV	1.85
			31	Gardnerella leopoldii I 58_2 IBV	1.84
			32	Gardnerella swidsinskii III 106_3 IBV	1.81
			33	Gardnerella leopoldii I 88_2 IBV	1.77
			34	no ID	0.35
			1	Gardnerella piotii I 65_2 IBV	3
			2	Gardnerella piotii I 82_2 IBV	2.79
			3	Gardnerella piotii IV 58_7 IBV	2.79
			4	Gardnerella piotii III 86_5 IBV	2.71
			5	Gardnerella piotii I 63_2 IBV	2.69
			6	Gardnerella piotii II 78_1 IBV	2.59
			7	Gardnerella vaginalis 46_6 IBV	2.53
			8	Gardnerella piotii I 86_3 IBV	2.5
			9	Gardnerella piotii IV 84_6 IBV	2.45
			10	Gardnerella vaginalis 83_1 IBV	2.42
			11	Gardnerella vaginalis 47_3 IBV	2.41
			12	Gardnerella piotii IV 84_4 IBV	2.4
			13	Gardnerella vaginalis 58_4 IBV	2.39
			14	Gardnerella vaginalis 79_2 IBV	2.34
			15	Gardnerella vaginalis 114_2 IBV	2.34
			16	Gardnerella vaginalis 56_1 IBV	2.32
			17	Gardnerella vaginalis 105_1 IBV	2.32
			18	Gardnerella vaginalis 84_5 IBV	2.31
			19	Gardnerella vaginalis 86_1 IBV	2.3
			20	Gardnerella vaginalis 84_1 IBV	2.27
			21	Gardnerella vaginalis 57_1 IBV	2.27
			22	Gardnerella vaginalis 106_5 IBV	2.23
			23	Gardnerella vaginalis 58_2_3 IBV	2.23
			24	Gardnerella piotii II 60_1 IBV	2.16
			25	Gardnerella leopoldii I 82_1 IBV	2.15
			26	Gardnerella swidsinskii III GV37 IBV	2.12
			27	Gardnerella leopoldii I 63_1 IBV	2.11
			28	Gardnerella vaginalis 76_2 IBV	2.09
			29	Gardnerella leopoldii I 58_2 IBV	2.05
			30	Gardnerella swidsinskii III 107_1 IBV	1.97
			31	Gardnerella swidsinskii III 106_3 IBV	1.97
			32	Gardnerella leopoldii I 58_1 IBV	1.94
			33	Gardnerella leopoldii I 88_2 IBV	1.89
			34	no ID	0.78
			1	Gardnerella piotii I 82_2 IBV	3
			2	Gardnerella piotii I 65_2 IBV	2.79
			3	Gardnerella piotii III 86_5 IBV	2.74
			4	Gardnerella piotii I 63_2 IBV	2.72
			5	Gardnerella piotii II 78_1 IBV	2.68
			6	Gardnerella piotii IV 58_7 IBV	2.68
			7	Gardnerella piotii IV 84_6 IBV	2.5
			8	Gardnerella piotii I 86_3 IBV	2.5
			9	Gardnerella vaginalis 84_1 IBV	2.5
			10	Gardnerella vaginalis 83_1 IBV	2.49
			11	Gardnerella piotii IV 84_4 IBV	2.48
			12	Gardnerella vaginalis 79_2 IBV	2.45
			13	Gardnerella vaginalis 47_3 IBV	2.43
			14	Gardnerella vaginalis 57_1 IBV	2.42
			15	Gardnerella vaginalis 46_6 IBV	2.42
			16	Gardnerella vaginalis 86_1 IBV	2.4
			17	Gardnerella vaginalis 58_4 IBV	2.37
			18	Gardnerella vaginalis 106_5 IBV	2.37
			19	Gardnerella vaginalis 56_1 IBV	2.37
			20	Gardnerella vaginalis 84_5 IBV	2.36
			21	Gardnerella vaginalis 105_1 IBV	2.36
			22	Gardnerella vaginalis 114_2 IBV	2.36
			23	Gardnerella vaginalis 58_2_3 IBV	2.26
			24	Gardnerella piotii II 60_1 IBV	2.22
			25	Gardnerella leopoldii I 82_1 IBV	2.14
			26	Gardnerella leopoldii I 63_1 IBV	2.06
			27	Gardnerella vaginalis 76_2 IBV	2.04
			28	Gardnerella swidsinskii III 107_1 IBV	1.98
			29	Gardnerella swidsinskii III GV37 IBV	1.92
			30	Gardnerella swidsinskii III 106_3 IBV	1.9
			31	Gardnerella leopoldii I 88_2 IBV	1.84
			32	Gardnerella leopoldii I 58_1 IBV	1.83
			33	Gardnerella leopoldii I 58_2 IBV	1.71
			34	no ID	0.55
			1	Gardnerella piotii I 86_3 IBV	3
			2	Gardnerella piotii III 86_5 IBV	2.71
			3	Gardnerella vaginalis 105_1 IBV	2.7
			4	Gardnerella piotii II 78_1 IBV	2.67
			5	Gardnerella piotii I 63_2 IBV	2.6
			6	Gardnerella piotii IV 58_7 IBV	2.59
			7	Gardnerella vaginalis 114_2 IBV	2.55
			8	Gardnerella piotii IV 84_4 IBV	2.53
			9	Gardnerella vaginalis 84_5 IBV	2.5
			10	Gardnerella piotii I 65_2 IBV	2.5
			11	Gardnerella piotii I 82_2 IBV	2.47
			12	Gardnerella vaginalis 58_2_3 IBV	2.47
			13	Gardnerella vaginalis 106_5 IBV	2.47
			14	Gardnerella piotii IV 84_6 IBV	2.45
			15	Gardnerella vaginalis 86_1 IBV	2.43
			16	Gardnerella piotii II 60_1 IBV	2.42
			17	Gardnerella vaginalis 83_1 IBV	2.41
			18	Gardnerella vaginalis 79_2 IBV	2.4
			19	Gardnerella vaginalis 58_4 IBV	2.4
			20	Gardnerella vaginalis 46_6 IBV	2.4
			21	Gardnerella vaginalis 84_1 IBV	2.37
			22	Gardnerella vaginalis 47_3 IBV	2.34
			23	Gardnerella vaginalis 56_1 IBV	2.34
			24	Gardnerella vaginalis 57_1 IBV	2.33
			25	Gardnerella vaginalis 76_2 IBV	2.08
			26	Gardnerella swidsinskii III GV37 IBV	1.95
			27	Gardnerella swidsinskii III 107_1 IBV	1.9
			28	Gardnerella swidsinskii III 106_3 IBV	1.86
			29	Gardnerella leopoldii I 88_2 IBV	1.84
			30	Gardnerella leopoldii I 82_1 IBV	1.82
			31	Gardnerella leopoldii I 63_1 IBV	1.8
			32	Gardnerella leopoldii I 58_2 IBV	1.73
			33	Gardnerella leopoldii I 58_1 IBV	1.72
			34	no ID	0.85
			1	Gardnerella piotii II 60_1 IBV	3
			2	Gardnerella piotii I 86_3 IBV	2.42
			3	Gardnerella piotii III 86_5 IBV	2.34
			4	Gardnerella piotii I 63_2 IBV	2.33
			5	Gardnerella piotii II 78_1 IBV	2.33
			6	Gardnerella piotii IV 84_6 IBV	2.32
			7	Gardnerella piotii IV 58_7 IBV	2.22
			8	Gardnerella piotii I 82_2 IBV	2.21
			9	Gardnerella vaginalis 105_1 IBV	2.2
			10	Gardnerella piotii I 65_2 IBV	2.17
			11	Gardnerella piotii IV 84_4 IBV	2.12
			12	Gardnerella vaginalis 58_2_3 IBV	2.11
			13	Gardnerella vaginalis 76_2 IBV	2.07
			14	Gardnerella vaginalis 83_1 IBV	2.06
			15	Gardnerella vaginalis 84_5 IBV	2.04
			16	Gardnerella vaginalis 58_4 IBV	2.04
			17	Gardnerella vaginalis 79_2 IBV	2.03
			18	Gardnerella vaginalis 47_3 IBV	2.03
			19	Gardnerella vaginalis 46_6 IBV	2.01
			20	Gardnerella vaginalis 56_1 IBV	1.96
			21	Gardnerella vaginalis 57_1 IBV	1.93
			22	Gardnerella vaginalis 114_2 IBV	1.9
			23	Gardnerella vaginalis 106_5 IBV	1.84
			24	Gardnerella vaginalis 86_1 IBV	1.84
			25	Gardnerella vaginalis 84_1 IBV	1.8
			26	no ID	1.56
			27	no ID	1.56
			28	no ID	1.55
			29	no ID	1.41
			30	no ID	1.24
			31	no ID	1.23
			32	no ID	1.23
			33	no ID	1.19
			34	no ID	0.12
			1	Gardnerella piotii II 78_1 IBV	3
			2	Gardnerella piotii III 86_5 IBV	2.8
			3	Gardnerella piotii IV 84_4 IBV	2.76
			4	Gardnerella piotii I 63_2 IBV	2.69
			5	Gardnerella piotii I 82_2 IBV	2.68
			6	Gardnerella piotii I 86_3 IBV	2.67
			7	Gardnerella piotii IV 58_7 IBV	2.65
			8	Gardnerella vaginalis 86_1 IBV	2.61
			9	Gardnerella vaginalis 84_5 IBV	2.61
			10	Gardnerella piotii I 65_2 IBV	2.59
			11	Gardnerella piotii IV 84_6 IBV	2.58
			12	Gardnerella vaginalis 105_1 IBV	2.57
			13	Gardnerella vaginalis 58_2_3 IBV	2.57
			14	Gardnerella vaginalis 114_2 IBV	2.54
			15	Gardnerella vaginalis 106_5 IBV	2.5
			16	Gardnerella vaginalis 56_1 IBV	2.43
			17	Gardnerella vaginalis 47_3 IBV	2.43
			18	Gardnerella vaginalis 83_1 IBV	2.43
			19	Gardnerella vaginalis 46_6 IBV	2.41
			20	Gardnerella vaginalis 79_2 IBV	2.38
			21	Gardnerella vaginalis 84_1 IBV	2.38
			22	Gardnerella vaginalis 57_1 IBV	2.36
			23	Gardnerella piotii II 60_1 IBV	2.32
			24	Gardnerella vaginalis 58_4 IBV	2.31
			25	Gardnerella vaginalis 76_2 IBV	2.07
			26	Gardnerella swidsinskii III 107_1 IBV	2.05
			27	Gardnerella leopoldii I 82_1 IBV	2.04
			28	Gardnerella leopoldii I 63_1 IBV	2.03
			29	Gardnerella leopoldii I 88_2 IBV	1.94
			30	Gardnerella swidsinskii III GV37 IBV	1.93
			31	Gardnerella swidsinskii III 106_3 IBV	1.9
			32	Gardnerella leopoldii I 58_1 IBV	1.83
			33	Gardnerella leopoldii I 58_2 IBV	1.78
			34	no ID	0.67
			1	Gardnerella piotii III 86_5 IBV	3
			2	Gardnerella piotii II 78_1 IBV	2.8
			3	Gardnerella piotii I 82_2 IBV	2.74
			4	Gardnerella piotii I 65_2 IBV	2.71
			5	Gardnerella piotii I 86_3 IBV	2.71
			6	Gardnerella piotii I 63_2 IBV	2.66
			7	Gardnerella piotii IV 58_7 IBV	2.66
			8	Gardnerella piotii IV 84_4 IBV	2.66
			9	Gardnerella vaginalis 105_1 IBV	2.6
			10	Gardnerella piotii IV 84_6 IBV	2.56
			11	Gardnerella vaginalis 114_2 IBV	2.54
			12	Gardnerella vaginalis 84_5 IBV	2.47
			13	Gardnerella vaginalis 106_5 IBV	2.47
			14	Gardnerella vaginalis 58_2_3 IBV	2.45
			15	Gardnerella vaginalis 83_1 IBV	2.41
			16	Gardnerella vaginalis 47_3 IBV	2.4
			17	Gardnerella vaginalis 86_1 IBV	2.4
			18	Gardnerella vaginalis 46_6 IBV	2.36
			19	Gardnerella vaginalis 79_2 IBV	2.35
			20	Gardnerella piotii II 60_1 IBV	2.33
			21	Gardnerella vaginalis 56_1 IBV	2.3
			22	Gardnerella vaginalis 58_4 IBV	2.29
			23	Gardnerella vaginalis 57_1 IBV	2.26
			24	Gardnerella vaginalis 84_1 IBV	2.24
			25	Gardnerella swidsinskii III GV37 IBV	2.1
			26	Gardnerella swidsinskii III 107_1 IBV	2.09
			27	Gardnerella vaginalis 76_2 IBV	2.08
			28	Gardnerella swidsinskii III 106_3 IBV	2
			29	Gardnerella leopoldii I 82_1 IBV	2
			30	Gardnerella leopoldii I 88_2 IBV	1.98
			31	Gardnerella leopoldii I 63_1 IBV	1.94
			32	Gardnerella leopoldii I 58_1 IBV	1.81
			33	Gardnerella leopoldii I 58_2 IBV	1.8
			34	no ID	0.72
			1	Gardnerella piotii IV 58_7 IBV	3
			2	Gardnerella piotii I 65_2 IBV	2.79
			3	Gardnerella piotii I 63_2 IBV	2.77
			4	Gardnerella piotii I 82_2 IBV	2.68
			5	Gardnerella piotii III 86_5 IBV	2.66
			6	Gardnerella vaginalis 46_6 IBV	2.66
			7	Gardnerella piotii II 78_1 IBV	2.65
			8	Gardnerella piotii I 86_3 IBV	2.58
			9	Gardnerella vaginalis 86_1 IBV	2.55
			10	Gardnerella vaginalis 47_3 IBV	2.52
			11	Gardnerella vaginalis 114_2 IBV	2.52
			12	Gardnerella vaginalis 83_1 IBV	2.51
			13	Gardnerella vaginalis 58_4 IBV	2.5
			14	Gardnerella vaginalis 106_5 IBV	2.49
			15	Gardnerella vaginalis 84_1 IBV	2.48
			16	Gardnerella vaginalis 84_5 IBV	2.47
			17	Gardnerella vaginalis 79_2 IBV	2.46
			18	Gardnerella vaginalis 56_1 IBV	2.46
			19	Gardnerella vaginalis 105_1 IBV	2.46
			20	Gardnerella vaginalis 57_1 IBV	2.45
			21	Gardnerella piotii IV 84_4 IBV	2.44
			22	Gardnerella piotii IV 84_6 IBV	2.42
			23	Gardnerella vaginalis 58_2_3 IBV	2.38
			24	Gardnerella piotii II 60_1 IBV	2.21
			25	Gardnerella leopoldii I 58_2 IBV	2.13
			26	Gardnerella vaginalis 76_2 IBV	2.13
			27	Gardnerella leopoldii I 82_1 IBV	2.09
			28	Gardnerella swidsinskii III GV37 IBV	2.09
			29	Gardnerella leopoldii I 58_1 IBV	2.06
			30	Gardnerella leopoldii I 63_1 IBV	2.05
			31	Gardnerella swidsinskii III 107_1 IBV	2.02
			32	Gardnerella swidsinskii III 106_3 IBV	2.01
			33	Gardnerella leopoldii I 88_2 IBV	1.94
			34	no ID	0.6
			1	Gardnerella piotii IV 84_4 IBV	3
			2	Gardnerella piotii II 78_1 IBV	2.75
			3	Gardnerella piotii III 86_5 IBV	2.65
			4	Gardnerella vaginalis 84_5 IBV	2.52
			5	Gardnerella piotii I 86_3 IBV	2.52
			6	Gardnerella piotii I 82_2 IBV	2.47
			7	Gardnerella piotii I 63_2 IBV	2.46
			8	Gardnerella piotii IV 84_6 IBV	2.45
			9	Gardnerella piotii IV 58_7 IBV	2.44
			10	Gardnerella piotii I 65_2 IBV	2.39
			11	Gardnerella vaginalis 86_1 IBV	2.39
			12	Gardnerella vaginalis 114_2 IBV	2.35
			13	Gardnerella vaginalis 58_2_3 IBV	2.31
			14	Gardnerella vaginalis 105_1 IBV	2.29
			15	Gardnerella vaginalis 46_6 IBV	2.22
			16	Gardnerella vaginalis 106_5 IBV	2.21
			17	Gardnerella vaginalis 56_1 IBV	2.2
			18	Gardnerella vaginalis 47_3 IBV	2.17
			19	Gardnerella vaginalis 57_1 IBV	2.15
			20	Gardnerella vaginalis 83_1 IBV	2.14
			21	Gardnerella vaginalis 84_1 IBV	2.13
			22	Gardnerella piotii II 60_1 IBV	2.11
			23	Gardnerella vaginalis 79_2 IBV	2.06
			24	Gardnerella vaginalis 58_4 IBV	2.06
			25	Gardnerella vaginalis 76_2 IBV	1.85
			26	Gardnerella swidsinskii III 107_1 IBV	1.79
			27	Gardnerella swidsinskii III GV37 IBV	1.73
			28	Gardnerella leopoldii I 88_2 IBV	1.73
			29	no ID	1.62
			30	no ID	1.6
			31	no ID	1.59
			32	no ID	1.56
			33	no ID	1.55
			34	no ID	0.32
			1	Gardnerella piotii IV 84_6 IBV	3
			2	Gardnerella piotii II 78_1 IBV	2.59
			3	Gardnerella piotii I 63_2 IBV	2.56
			4	Gardnerella piotii III 86_5 IBV	2.56
			5	Gardnerella vaginalis 58_2_3 IBV	2.51
			6	Gardnerella piotii I 82_2 IBV	2.47
			7	Gardnerella piotii IV 84_4 IBV	2.46
			8	Gardnerella piotii I 65_2 IBV	2.45
			9	Gardnerella piotii I 86_3 IBV	2.44
			10	Gardnerella piotii IV 58_7 IBV	2.42
			11	Gardnerella vaginalis 79_2 IBV	2.41
			12	Gardnerella vaginalis 105_1 IBV	2.36
			13	Gardnerella piotii II 60_1 IBV	2.32
			14	Gardnerella vaginalis 56_1 IBV	2.31
			15	Gardnerella vaginalis 83_1 IBV	2.29
			16	Gardnerella vaginalis 114_2 IBV	2.28
			17	Gardnerella vaginalis 58_4 IBV	2.27
			18	Gardnerella vaginalis 57_1 IBV	2.22
			19	Gardnerella vaginalis 84_1 IBV	2.22
			20	Gardnerella vaginalis 47_3 IBV	2.22
			21	Gardnerella vaginalis 106_5 IBV	2.2
			22	Gardnerella vaginalis 84_5 IBV	2.2
			23	Gardnerella vaginalis 46_6 IBV	2.19
			24	Gardnerella vaginalis 86_1 IBV	2.16
			25	Gardnerella vaginalis 76_2 IBV	2.06
			26	no ID	1.63
			27	no ID	1.58
			28	no ID	1.56
			29	no ID	1.5
			30	no ID	1.49
			31	no ID	1.48
			32	no ID	1.47
			33	no ID	1.32
			34	no ID	1.26
			1	Gardnerella vaginalis 105_1 IBV	3
			2	Gardnerella vaginalis 114_2 IBV	2.79
			3	Gardnerella vaginalis 106_5 IBV	2.71
			4	Gardnerella vaginalis 86_1 IBV	2.7
			5	Gardnerella piotii I 86_3 IBV	2.69
			6	Gardnerella vaginalis 58_2_3 IBV	2.69
			7	Gardnerella vaginalis 83_1 IBV	2.68
			8	Gardnerella vaginalis 84_5 IBV	2.66
			9	Gardnerella vaginalis 58_4 IBV	2.65
			10	Gardnerella vaginalis 79_2 IBV	2.65
			11	Gardnerella vaginalis 84_1 IBV	2.63
			12	Gardnerella piotii III 86_5 IBV	2.62
			13	Gardnerella vaginalis 57_1 IBV	2.59
			14	Gardnerella vaginalis 47_3 IBV	2.59
			15	Gardnerella vaginalis 56_1 IBV	2.58
			16	Gardnerella piotii II 78_1 IBV	2.57
			17	Gardnerella piotii I 63_2 IBV	2.55
			18	Gardnerella vaginalis 46_6 IBV	2.55
			19	Gardnerella piotii IV 58_7 IBV	2.46
			20	Gardnerella piotii IV 84_6 IBV	2.36
			21	Gardnerella piotii I 65_2 IBV	2.33
			22	Gardnerella vaginalis 76_2 IBV	2.32
			23	Gardnerella piotii IV 84_4 IBV	2.3
			24	Gardnerella piotii I 82_2 IBV	2.28
			25	Gardnerella piotii II 60_1 IBV	2.2
			26	Gardnerella swidsinskii III 106_3 IBV	1.92
			27	Gardnerella swidsinskii III 107_1 IBV	1.91
			28	Gardnerella leopoldii I 88_2 IBV	1.82
			29	Gardnerella swidsinskii III GV37 IBV	1.78
			30	Gardnerella leopoldii I 82_1 IBV	1.71
			31	no ID	1.67
			32	no ID	1.62
			33	no ID	1.53
			34	no ID	0.94
			1	Gardnerella vaginalis 106_5 IBV	3
			2	Gardnerella vaginalis 114_2 IBV	2.86
			3	Gardnerella vaginalis 86_1 IBV	2.77
			4	Gardnerella vaginalis 84_5 IBV	2.72
			5	Gardnerella vaginalis 105_1 IBV	2.71
			6	Gardnerella vaginalis 46_6 IBV	2.67
			7	Gardnerella vaginalis 83_1 IBV	2.66
			8	Gardnerella vaginalis 84_1 IBV	2.65
			9	Gardnerella vaginalis 79_2 IBV	2.63
			10	Gardnerella vaginalis 57_1 IBV	2.62
			11	Gardnerella vaginalis 58_2_3 IBV	2.62
			12	Gardnerella vaginalis 47_3 IBV	2.61
			13	Gardnerella vaginalis 58_4 IBV	2.61
			14	Gardnerella vaginalis 56_1 IBV	2.6
			15	Gardnerella piotii II 78_1 IBV	2.51
			16	Gardnerella piotii IV 58_7 IBV	2.49
			17	Gardnerella piotii III 86_5 IBV	2.47
			18	Gardnerella piotii I 86_3 IBV	2.47
			19	Gardnerella piotii I 63_2 IBV	2.46
			20	Gardnerella piotii I 65_2 IBV	2.24
			21	Gardnerella piotii IV 84_4 IBV	2.22
			22	Gardnerella piotii IV 84_6 IBV	2.2
			23	Gardnerella vaginalis 76_2 IBV	2.2
			24	Gardnerella piotii I 82_2 IBV	2.14
			25	Gardnerella swidsinskii III 107_1 IBV	1.96
			26	Gardnerella leopoldii I 82_1 IBV	1.88
			27	Gardnerella leopoldii I 88_2 IBV	1.84
			28	Gardnerella piotii II 60_1 IBV	1.84
			29	Gardnerella swidsinskii III 106_3 IBV	1.78
			30	Gardnerella swidsinskii III GV37 IBV	1.78
			31	Gardnerella leopoldii I 63_1 IBV	1.76
			32	Gardnerella leopoldii I 58_1 IBV	1.75
			33	no ID	1.67
			34	no ID	0.87
			1	Gardnerella vaginalis 114_2 IBV	3
			2	Gardnerella vaginalis 106_5 IBV	2.86
			3	Gardnerella vaginalis 86_1 IBV	2.8
			4	Gardnerella vaginalis 105_1 IBV	2.79
			5	Gardnerella vaginalis 84_5 IBV	2.74
			6	Gardnerella vaginalis 58_4 IBV	2.7
			7	Gardnerella vaginalis 79_2 IBV	2.67
			8	Gardnerella vaginalis 83_1 IBV	2.66
			9	Gardnerella vaginalis 58_2_3 IBV	2.64
			10	Gardnerella vaginalis 84_1 IBV	2.64
			11	Gardnerella vaginalis 57_1 IBV	2.61
			12	Gardnerella vaginalis 56_1 IBV	2.6
			13	Gardnerella vaginalis 46_6 IBV	2.59
			14	Gardnerella vaginalis 47_3 IBV	2.58
			15	Gardnerella piotii I 86_3 IBV	2.55
			16	Gardnerella piotii II 78_1 IBV	2.54
			17	Gardnerella piotii IV 58_7 IBV	2.52
			18	Gardnerella piotii III 86_5 IBV	2.49
			19	Gardnerella piotii I 63_2 IBV	2.48
			20	Gardnerella piotii IV 84_4 IBV	2.35
			21	Gardnerella piotii I 65_2 IBV	2.34
			22	Gardnerella piotii IV 84_6 IBV	2.28
			23	Gardnerella vaginalis 76_2 IBV	2.23
			24	Gardnerella piotii I 82_2 IBV	2.2
			25	Gardnerella swidsinskii III 106_3 IBV	1.94
			26	Gardnerella swidsinskii III 107_1 IBV	1.91
			27	Gardnerella piotii II 60_1 IBV	1.9
			28	Gardnerella swidsinskii III GV37 IBV	1.87
			29	Gardnerella leopoldii I 88_2 IBV	1.84
			30	Gardnerella leopoldii I 58_2 IBV	1.78
			31	Gardnerella leopoldii I 63_1 IBV	1.73
			32	no ID	1.68
			33	no ID	1.66
			34	no ID	0.82
			1	Gardnerella vaginalis 46_6 IBV	3
			2	Gardnerella vaginalis 83_1 IBV	2.73
			3	Gardnerella vaginalis 47_3 IBV	2.71
			4	Gardnerella vaginalis 106_5 IBV	2.66
			5	Gardnerella vaginalis 79_2 IBV	2.66
			6	Gardnerella piotii IV 58_7 IBV	2.66
			7	Gardnerella vaginalis 84_1 IBV	2.64
			8	Gardnerella vaginalis 58_4 IBV	2.64
			9	Gardnerella vaginalis 56_1 IBV	2.63
			10	Gardnerella vaginalis 57_1 IBV	2.6
			11	Gardnerella vaginalis 114_2 IBV	2.59
			12	Gardnerella vaginalis 86_1 IBV	2.59
			13	Gardnerella vaginalis 84_5 IBV	2.58
			14	Gardnerella vaginalis 105_1 IBV	2.54
			15	Gardnerella piotii I 65_2 IBV	2.52
			16	Gardnerella vaginalis 58_2_3 IBV	2.5
			17	Gardnerella piotii I 63_2 IBV	2.47
			18	Gardnerella piotii II 78_1 IBV	2.42
			19	Gardnerella piotii I 86_3 IBV	2.39
			20	Gardnerella vaginalis 76_2 IBV	2.37
			21	Gardnerella piotii III 86_5 IBV	2.35
			22	Gardnerella piotii I 82_2 IBV	2.32
			23	Gardnerella piotii IV 84_4 IBV	2.23
			24	Gardnerella piotii IV 84_6 IBV	2.19
			25	Gardnerella leopoldii I 58_2 IBV	2.14
			26	Gardnerella leopoldii I 58_1 IBV	2.03
			27	Gardnerella piotii II 60_1 IBV	2
			28	Gardnerella swidsinskii III GV37 IBV	1.99
			29	Gardnerella leopoldii I 82_1 IBV	1.94
			30	Gardnerella swidsinskii III 107_1 IBV	1.93
			31	Gardnerella leopoldii I 63_1 IBV	1.89
			32	Gardnerella leopoldii I 88_2 IBV	1.82
			33	Gardnerella swidsinskii III 106_3 IBV	1.81
			34	no ID	0.95
			1	Gardnerella vaginalis 47_3 IBV	3
			2	Gardnerella vaginalis 57_1 IBV	2.86
			3	Gardnerella vaginalis 56_1 IBV	2.85
			4	Gardnerella vaginalis 83_1 IBV	2.8
			5	Gardnerella vaginalis 84_1 IBV	2.73
			6	Gardnerella vaginalis 79_2 IBV	2.71
			7	Gardnerella vaginalis 46_6 IBV	2.71
			8	Gardnerella vaginalis 86_1 IBV	2.65
			9	Gardnerella vaginalis 84_5 IBV	2.62
			10	Gardnerella vaginalis 58_4 IBV	2.61
			11	Gardnerella vaginalis 58_2_3 IBV	2.61
			12	Gardnerella vaginalis 106_5 IBV	2.6
			13	Gardnerella vaginalis 105_1 IBV	2.59
			14	Gardnerella vaginalis 114_2 IBV	2.59
			15	Gardnerella piotii I 63_2 IBV	2.57
			16	Gardnerella piotii IV 58_7 IBV	2.53
			17	Gardnerella vaginalis 76_2 IBV	2.49
			18	Gardnerella piotii II 78_1 IBV	2.43
			19	Gardnerella piotii I 82_2 IBV	2.41
			20	Gardnerella piotii I 65_2 IBV	2.41
			21	Gardnerella piotii III 86_5 IBV	2.4
			22	Gardnerella piotii I 86_3 IBV	2.34
			23	Gardnerella piotii IV 84_6 IBV	2.22
			24	Gardnerella piotii IV 84_4 IBV	2.18
			25	Gardnerella leopoldii I 58_1 IBV	2.14
			26	Gardnerella piotii II 60_1 IBV	2.03
			27	Gardnerella leopoldii I 58_2 IBV	2
			28	Gardnerella swidsinskii III GV37 IBV	1.98
			29	Gardnerella swidsinskii III 107_1 IBV	1.96
			30	Gardnerella leopoldii I 63_1 IBV	1.93
			31	Gardnerella leopoldii I 82_1 IBV	1.92
			32	Gardnerella swidsinskii III 106_3 IBV	1.91
			33	no ID	1.67
			34	no ID	0.81
			1	Gardnerella vaginalis 56_1 IBV	3
			2	Gardnerella vaginalis 57_1 IBV	2.88
			3	Gardnerella vaginalis 47_3 IBV	2.85
			4	Gardnerella vaginalis 79_2 IBV	2.79
			5	Gardnerella vaginalis 84_1 IBV	2.76
			6	Gardnerella vaginalis 58_4 IBV	2.72
			7	Gardnerella vaginalis 83_1 IBV	2.71
			8	Gardnerella vaginalis 58_2_3 IBV	2.7
			9	Gardnerella vaginalis 86_1 IBV	2.65
			10	Gardnerella vaginalis 84_5 IBV	2.63
			11	Gardnerella vaginalis 46_6 IBV	2.63
			12	Gardnerella vaginalis 114_2 IBV	2.6
			13	Gardnerella vaginalis 106_5 IBV	2.6
			14	Gardnerella vaginalis 105_1 IBV	2.59
			15	Gardnerella piotii I 63_2 IBV	2.54
			16	Gardnerella piotii IV 58_7 IBV	2.46
			17	Gardnerella piotii II 78_1 IBV	2.43
			18	Gardnerella vaginalis 76_2 IBV	2.4
			19	Gardnerella piotii I 82_2 IBV	2.37
			20	Gardnerella piotii I 86_3 IBV	2.34
			21	Gardnerella piotii I 65_2 IBV	2.32
			22	Gardnerella piotii IV 84_6 IBV	2.31
			23	Gardnerella piotii III 86_5 IBV	2.31
			24	Gardnerella piotii IV 84_4 IBV	2.22
			25	Gardnerella piotii II 60_1 IBV	1.96
			26	Gardnerella leopoldii I 58_1 IBV	1.94
			27	Gardnerella swidsinskii III GV37 IBV	1.92
			28	Gardnerella leopoldii I 63_1 IBV	1.87
			29	Gardnerella swidsinskii III 106_3 IBV	1.84
			30	Gardnerella leopoldii I 58_2 IBV	1.83
			31	Gardnerella swidsinskii III 107_1 IBV	1.82
			32	Gardnerella leopoldii I 82_1 IBV	1.78
			33	Gardnerella leopoldii I 88_2 IBV	1.7
			34	no ID	0.81
			1	Gardnerella vaginalis 57_1 IBV	3
			2	Gardnerella vaginalis 56_1 IBV	2.88
			3	Gardnerella vaginalis 47_3 IBV	2.86
			4	Gardnerella vaginalis 84_1 IBV	2.79
			5	Gardnerella vaginalis 79_2 IBV	2.76
			6	Gardnerella vaginalis 83_1 IBV	2.74
			7	Gardnerella vaginalis 58_4 IBV	2.7
			8	Gardnerella vaginalis 86_1 IBV	2.64
			9	Gardnerella vaginalis 106_5 IBV	2.62
			10	Gardnerella vaginalis 114_2 IBV	2.61
			11	Gardnerella vaginalis 84_5 IBV	2.6
			12	Gardnerella vaginalis 46_6 IBV	2.6
			13	Gardnerella vaginalis 58_2_3 IBV	2.59
			14	Gardnerella vaginalis 105_1 IBV	2.59
			15	Gardnerella piotii I 63_2 IBV	2.48
			16	Gardnerella piotii IV 58_7 IBV	2.45
			17	Gardnerella piotii I 82_2 IBV	2.38
			18	Gardnerella vaginalis 76_2 IBV	2.37
			19	Gardnerella piotii II 78_1 IBV	2.36
			20	Gardnerella piotii I 86_3 IBV	2.33
			21	Gardnerella piotii III 86_5 IBV	2.27
			22	Gardnerella piotii I 65_2 IBV	2.27
			23	Gardnerella piotii IV 84_6 IBV	2.24
			24	Gardnerella piotii IV 84_4 IBV	2.16
			25	Gardnerella leopoldii I 58_1 IBV	1.98
			26	Gardnerella piotii II 60_1 IBV	1.93
			27	Gardnerella leopoldii I 58_2 IBV	1.89
			28	Gardnerella swidsinskii III GV37 IBV	1.87
			29	Gardnerella leopoldii I 63_1 IBV	1.86
			30	Gardnerella swidsinskii III 106_3 IBV	1.85
			31	Gardnerella leopoldii I 82_1 IBV	1.84
			32	Gardnerella swidsinskii III 107_1 IBV	1.8
			33	no ID	1.61
			34	no ID	0.58
			1	Gardnerella vaginalis 58_2_3 IBV	3
			2	Gardnerella vaginalis 84_5 IBV	2.71
			3	Gardnerella vaginalis 56_1 IBV	2.7
			4	Gardnerella vaginalis 105_1 IBV	2.69
			5	Gardnerella vaginalis 79_2 IBV	2.69
			6	Gardnerella vaginalis 58_4 IBV	2.67
			7	Gardnerella vaginalis 86_1 IBV	2.67
			8	Gardnerella vaginalis 114_2 IBV	2.65
			9	Gardnerella vaginalis 106_5 IBV	2.62
			10	Gardnerella vaginalis 47_3 IBV	2.61
			11	Gardnerella vaginalis 84_1 IBV	2.6
			12	Gardnerella vaginalis 57_1 IBV	2.6
			13	Gardnerella vaginalis 83_1 IBV	2.59
			14	Gardnerella piotii II 78_1 IBV	2.57
			15	Gardnerella piotii IV 84_6 IBV	2.52
			16	Gardnerella vaginalis 46_6 IBV	2.5
			17	Gardnerella piotii I 63_2 IBV	2.49
			18	Gardnerella piotii I 86_3 IBV	2.47
			19	Gardnerella piotii III 86_5 IBV	2.45
			20	Gardnerella piotii IV 58_7 IBV	2.38
			21	Gardnerella vaginalis 76_2 IBV	2.34
			22	Gardnerella piotii IV 84_4 IBV	2.32
			23	Gardnerella piotii I 82_2 IBV	2.25
			24	Gardnerella piotii I 65_2 IBV	2.23
			25	Gardnerella piotii II 60_1 IBV	2.11
			26	Gardnerella leopoldii I 88_2 IBV	1.88
			27	Gardnerella swidsinskii III 107_1 IBV	1.85
			28	Gardnerella swidsinskii III GV37 IBV	1.83
			29	Gardnerella swidsinskii III 106_3 IBV	1.76
			30	Gardnerella leopoldii I 63_1 IBV	1.72
			31	no ID	1.57
			32	no ID	1.55
			33	no ID	1.53
			34	no ID	1.04
			1	Gardnerella vaginalis 58_4 IBV	3
			2	Gardnerella vaginalis 79_2 IBV	2.75
			3	Gardnerella vaginalis 83_1 IBV	2.73
			4	Gardnerella vaginalis 84_1 IBV	2.72
			5	Gardnerella vaginalis 56_1 IBV	2.72
			6	Gardnerella vaginalis 114_2 IBV	2.7
			7	Gardnerella vaginalis 57_1 IBV	2.7
			8	Gardnerella vaginalis 58_2_3 IBV	2.67
			9	Gardnerella vaginalis 105_1 IBV	2.65
			10	Gardnerella vaginalis 46_6 IBV	2.64
			11	Gardnerella vaginalis 47_3 IBV	2.61
			12	Gardnerella vaginalis 84_5 IBV	2.61
			13	Gardnerella vaginalis 106_5 IBV	2.61
			14	Gardnerella vaginalis 86_1 IBV	2.6
			15	Gardnerella piotii IV 58_7 IBV	2.5
			16	Gardnerella piotii I 63_2 IBV	2.47
			17	Gardnerella piotii I 82_2 IBV	2.4
			18	Gardnerella piotii I 86_3 IBV	2.4
			19	Gardnerella piotii I 65_2 IBV	2.39
			20	Gardnerella piotii II 78_1 IBV	2.31
			21	Gardnerella piotii III 86_5 IBV	2.3
			22	Gardnerella piotii IV 84_6 IBV	2.27
			23	Gardnerella vaginalis 76_2 IBV	2.26
			24	Gardnerella piotii IV 84_4 IBV	2.07
			25	Gardnerella piotii II 60_1 IBV	2.04
			26	Gardnerella swidsinskii III GV37 IBV	1.97
			27	Gardnerella swidsinskii III 106_3 IBV	1.79
			28	Gardnerella leopoldii I 63_1 IBV	1.77
			29	Gardnerella leopoldii I 58_2 IBV	1.76
			30	Gardnerella leopoldii I 82_1 IBV	1.74
			31	Gardnerella leopoldii I 58_1 IBV	1.74
			32	Gardnerella leopoldii I 88_2 IBV	1.72
			33	no ID	1.66
			34	no ID	1.16
			1	Gardnerella vaginalis 76_2 IBV	3
			2	Gardnerella vaginalis 83_1 IBV	2.52
			3	Gardnerella vaginalis 47_3 IBV	2.49
			4	Gardnerella vaginalis 79_2 IBV	2.42
			5	Gardnerella vaginalis 56_1 IBV	2.4
			6	Gardnerella vaginalis 84_5 IBV	2.39
			7	Gardnerella vaginalis 46_6 IBV	2.37
			8	Gardnerella vaginalis 57_1 IBV	2.37
			9	Gardnerella vaginalis 58_2_3 IBV	2.34
			10	Gardnerella vaginalis 84_1 IBV	2.33
			11	Gardnerella vaginalis 105_1 IBV	2.32
			12	Gardnerella vaginalis 58_4 IBV	2.31
			13	Gardnerella vaginalis 114_2 IBV	2.23
			14	Gardnerella vaginalis 106_5 IBV	2.2
			15	Gardnerella piotii I 63_2 IBV	2.19
			16	Gardnerella vaginalis 86_1 IBV	2.16
			17	Gardnerella piotii IV 58_7 IBV	2.13
			18	Gardnerella piotii I 65_2 IBV	2.09
			19	Gardnerella piotii III 86_5 IBV	2.08
			20	Gardnerella piotii II 78_1 IBV	2.08
			21	Gardnerella piotii I 86_3 IBV	2.08
			22	Gardnerella piotii IV 84_6 IBV	2.07
			23	Gardnerella piotii II 60_1 IBV	2.07
			24	Gardnerella piotii I 82_2 IBV	2.04
			25	Gardnerella piotii IV 84_4 IBV	1.87
			26	Gardnerella leopoldii I 58_2 IBV	1.72
			27	no ID	1.63
			28	no ID	1.53
			29	no ID	1.45
			30	no ID	1.32
			31	no ID	1.31
			32	no ID	1.3
			33	no ID	1.23
			34	no ID	0.3
			1	Gardnerella vaginalis 79_2 IBV	3
			2	Gardnerella vaginalis 84_1 IBV	2.82
			3	Gardnerella vaginalis 56_1 IBV	2.79
			4	Gardnerella vaginalis 83_1 IBV	2.79
			5	Gardnerella vaginalis 57_1 IBV	2.77
			6	Gardnerella vaginalis 58_4 IBV	2.75
			7	Gardnerella vaginalis 47_3 IBV	2.72
			8	Gardnerella vaginalis 58_2_3 IBV	2.69
			9	Gardnerella vaginalis 114_2 IBV	2.67
			10	Gardnerella vaginalis 46_6 IBV	2.67
			11	Gardnerella vaginalis 105_1 IBV	2.66
			12	Gardnerella vaginalis 106_5 IBV	2.63
			13	Gardnerella vaginalis 86_1 IBV	2.61
			14	Gardnerella vaginalis 84_5 IBV	2.57
			15	Gardnerella piotii I 63_2 IBV	2.49
			16	Gardnerella piotii IV 58_7 IBV	2.46
			17	Gardnerella piotii I 82_2 IBV	2.45
			18	Gardnerella vaginalis 76_2 IBV	2.42
			19	Gardnerella piotii IV 84_6 IBV	2.41
			20	Gardnerella piotii I 86_3 IBV	2.4
			21	Gardnerella piotii II 78_1 IBV	2.38
			22	Gardnerella piotii III 86_5 IBV	2.36
			23	Gardnerella piotii I 65_2 IBV	2.35
			24	Gardnerella piotii IV 84_4 IBV	2.07
			25	Gardnerella piotii II 60_1 IBV	2.03
			26	Gardnerella swidsinskii III GV37 IBV	1.86
			27	Gardnerella leopoldii I 82_1 IBV	1.8
			28	Gardnerella swidsinskii III 106_3 IBV	1.8
			29	Gardnerella leopoldii I 58_1 IBV	1.79
			30	Gardnerella leopoldii I 58_2 IBV	1.77
			31	Gardnerella swidsinskii III 107_1 IBV	1.76
			32	no ID	1.64
			33	no ID	1.59
			34	no ID	0.88
			1	Gardnerella vaginalis 83_1 IBV	3
			2	Gardnerella vaginalis 84_1 IBV	2.81
			3	Gardnerella vaginalis 47_3 IBV	2.8
			4	Gardnerella vaginalis 79_2 IBV	2.79
			5	Gardnerella vaginalis 57_1 IBV	2.75
			6	Gardnerella vaginalis 46_6 IBV	2.73
			7	Gardnerella vaginalis 58_4 IBV	2.73
			8	Gardnerella vaginalis 56_1 IBV	2.71
			9	Gardnerella vaginalis 105_1 IBV	2.68
			10	Gardnerella vaginalis 114_2 IBV	2.66
			11	Gardnerella vaginalis 106_5 IBV	2.66
			12	Gardnerella vaginalis 84_5 IBV	2.62
			13	Gardnerella vaginalis 86_1 IBV	2.61
			14	Gardnerella vaginalis 58_2_3 IBV	2.59
			15	Gardnerella vaginalis 76_2 IBV	2.52
			16	Gardnerella piotii I 63_2 IBV	2.52
			17	Gardnerella piotii IV 58_7 IBV	2.51
			18	Gardnerella piotii I 82_2 IBV	2.49
			19	Gardnerella piotii II 78_1 IBV	2.43
			20	Gardnerella piotii I 65_2 IBV	2.42
			21	Gardnerella piotii I 86_3 IBV	2.41
			22	Gardnerella piotii III 86_5 IBV	2.41
			23	Gardnerella piotii IV 84_6 IBV	2.3
			24	Gardnerella piotii IV 84_4 IBV	2.15
			25	Gardnerella piotii II 60_1 IBV	2.07
			26	Gardnerella leopoldii I 58_1 IBV	2.01
			27	Gardnerella leopoldii I 82_1 IBV	1.97
			28	Gardnerella swidsinskii III GV37 IBV	1.97
			29	Gardnerella leopoldii I 58_2 IBV	1.95
			30	Gardnerella leopoldii I 63_1 IBV	1.91
			31	Gardnerella swidsinskii III 107_1 IBV	1.9
			32	Gardnerella swidsinskii III 106_3 IBV	1.82
			33	Gardnerella leopoldii I 88_2 IBV	1.71
			34	no ID	0.74
			1	Gardnerella vaginalis 84_1 IBV	3
			2	Gardnerella vaginalis 79_2 IBV	2.82
			3	Gardnerella vaginalis 83_1 IBV	2.81
			4	Gardnerella vaginalis 57_1 IBV	2.79
			5	Gardnerella vaginalis 56_1 IBV	2.76
			6	Gardnerella vaginalis 47_3 IBV	2.73
			7	Gardnerella vaginalis 58_4 IBV	2.72
			8	Gardnerella vaginalis 106_5 IBV	2.65
			9	Gardnerella vaginalis 46_6 IBV	2.65
			10	Gardnerella vaginalis 84_5 IBV	2.64
			11	Gardnerella vaginalis 114_2 IBV	2.64
			12	Gardnerella vaginalis 105_1 IBV	2.63
			13	Gardnerella vaginalis 86_1 IBV	2.62
			14	Gardnerella vaginalis 58_2_3 IBV	2.6
			15	Gardnerella piotii I 82_2 IBV	2.5
			16	Gardnerella piotii I 63_2 IBV	2.49
			17	Gardnerella piotii IV 58_7 IBV	2.48
			18	Gardnerella piotii II 78_1 IBV	2.38
			19	Gardnerella piotii I 65_2 IBV	2.38
			20	Gardnerella piotii I 86_3 IBV	2.37
			21	Gardnerella vaginalis 76_2 IBV	2.33
			22	Gardnerella piotii III 86_5 IBV	2.24
			23	Gardnerella piotii IV 84_6 IBV	2.22
			24	Gardnerella piotii IV 84_4 IBV	2.14
			25	Gardnerella leopoldii I 82_1 IBV	2.06
			26	Gardnerella leopoldii I 63_1 IBV	2.06
			27	Gardnerella swidsinskii III GV37 IBV	1.95
			28	Gardnerella leopoldii I 58_1 IBV	1.91
			29	Gardnerella swidsinskii III 106_3 IBV	1.88
			30	Gardnerella leopoldii I 58_2 IBV	1.84
			31	Gardnerella piotii II 60_1 IBV	1.81
			32	Gardnerella swidsinskii III 107_1 IBV	1.77
			33	Gardnerella leopoldii I 88_2 IBV	1.71
			34	no ID	0.59
			1	Gardnerella vaginalis 84_5 IBV	3
			2	Gardnerella vaginalis 114_2 IBV	2.74
			3	Gardnerella vaginalis 106_5 IBV	2.72
			4	Gardnerella vaginalis 58_2_3 IBV	2.71
			5	Gardnerella vaginalis 86_1 IBV	2.7
			6	Gardnerella vaginalis 105_1 IBV	2.66
			7	Gardnerella vaginalis 84_1 IBV	2.64
			8	Gardnerella vaginalis 56_1 IBV	2.63
			9	Gardnerella vaginalis 83_1 IBV	2.62
			10	Gardnerella vaginalis 47_3 IBV	2.62
			11	Gardnerella piotii II 78_1 IBV	2.61
			12	Gardnerella vaginalis 58_4 IBV	2.61
			13	Gardnerella vaginalis 57_1 IBV	2.6
			14	Gardnerella vaginalis 46_6 IBV	2.58
			15	Gardnerella vaginalis 79_2 IBV	2.57
			16	Gardnerella piotii IV 84_4 IBV	2.53
			17	Gardnerella piotii I 63_2 IBV	2.52
			18	Gardnerella piotii I 86_3 IBV	2.5
			19	Gardnerella piotii IV 58_7 IBV	2.47
			20	Gardnerella piotii III 86_5 IBV	2.47
			21	Gardnerella vaginalis 76_2 IBV	2.39
			22	Gardnerella piotii I 82_2 IBV	2.36
			23	Gardnerella piotii I 65_2 IBV	2.31
			24	Gardnerella piotii IV 84_6 IBV	2.2
			25	Gardnerella piotii II 60_1 IBV	2.04
			26	Gardnerella swidsinskii III 107_1 IBV	1.99
			27	Gardnerella swidsinskii III 106_3 IBV	1.91
			28	Gardnerella leopoldii I 58_2 IBV	1.91
			29	Gardnerella leopoldii I 58_1 IBV	1.87
			30	Gardnerella swidsinskii III GV37 IBV	1.87
			31	Gardnerella leopoldii I 63_1 IBV	1.82
			32	Gardnerella leopoldii I 88_2 IBV	1.75
			33	Gardnerella leopoldii I 82_1 IBV	1.74
			34	no ID	0.5
			1	Gardnerella vaginalis 86_1 IBV	3
			2	Gardnerella vaginalis 114_2 IBV	2.8
			3	Gardnerella vaginalis 106_5 IBV	2.78
			4	Gardnerella vaginalis 105_1 IBV	2.7
			5	Gardnerella vaginalis 84_5 IBV	2.7
			6	Gardnerella vaginalis 58_2_3 IBV	2.67
			7	Gardnerella vaginalis 56_1 IBV	2.65
			8	Gardnerella vaginalis 47_3 IBV	2.65
			9	Gardnerella vaginalis 57_1 IBV	2.64
			10	Gardnerella vaginalis 84_1 IBV	2.62
			11	Gardnerella vaginalis 79_2 IBV	2.61
			12	Gardnerella piotii II 78_1 IBV	2.61
			13	Gardnerella vaginalis 83_1 IBV	2.61
			14	Gardnerella vaginalis 58_4 IBV	2.6
			15	Gardnerella vaginalis 46_6 IBV	2.59
			16	Gardnerella piotii IV 58_7 IBV	2.55
			17	Gardnerella piotii I 63_2 IBV	2.54
			18	Gardnerella piotii I 86_3 IBV	2.43
			19	Gardnerella piotii III 86_5 IBV	2.4
			20	Gardnerella piotii IV 84_4 IBV	2.4
			21	Gardnerella piotii I 82_2 IBV	2.4
			22	Gardnerella piotii I 65_2 IBV	2.3
			23	Gardnerella vaginalis 76_2 IBV	2.16
			24	Gardnerella piotii IV 84_6 IBV	2.16
			25	Gardnerella swidsinskii III 107_1 IBV	2.03
			26	Gardnerella leopoldii I 63_1 IBV	2
			27	Gardnerella leopoldii I 82_1 IBV	1.99
			28	Gardnerella swidsinskii III 106_3 IBV	1.88
			29	Gardnerella leopoldii I 88_2 IBV	1.87
			30	Gardnerella leopoldii I 58_2 IBV	1.87
			31	Gardnerella swidsinskii III GV37 IBV	1.86
			32	Gardnerella piotii II 60_1 IBV	1.84
			33	Gardnerella leopoldii I 58_1 IBV	1.83
			34	no ID	0.66

## Sheet: (2)
	Gardnerella leopoldii		1	Gardnerella leopoldii I 58_1 IBV	3		1	Gardnerella leopoldii I 58_2 IBV	3		1	Gardnerella leopoldii I 63_1 IBV	3		1	Gardnerella leopoldii I 82_1 IBV	3		1	Gardnerella leopoldii I 88_2 IBV	3		1	Gardnerella leopoldii II 99_1 IBV	3
	Gardnerella swidsinskii		2	Gardnerella leopoldii I 58_2 IBV	2.77		2	Gardnerella leopoldii I 58_1 IBV	2.77		2	Gardnerella leopoldii I 82_1 IBV	2.88		2	Gardnerella leopoldii I 63_1 IBV	2.88		2	Gardnerella swidsinskii III 107_1 IBV	2.79		2	Gardnerella leopoldii I 88_2 IBV	2.01
	Gardnerella vaginalis		3	Gardnerella leopoldii I 82_1 IBV	2.68		3	Gardnerella leopoldii I 82_1 IBV	2.62		3	Gardnerella leopoldii I 88_2 IBV	2.7		3	Gardnerella leopoldii I 58_1 IBV	2.68		3	Gardnerella swidsinskii III 106_3 IBV	2.75		3	Gardnerella leopoldii I 82_1 IBV	2.01
	Gardnerella piotii		4	Gardnerella leopoldii I 63_1 IBV	2.63		4	Gardnerella swidsinskii III GV37 IBV	2.59		4	Gardnerella swidsinskii III 107_1 IBV	2.7		4	Gardnerella swidsinskii III GV37 IBV	2.64		4	Gardnerella leopoldii I 63_1 IBV	2.7		4	Gardnerella swidsinskii III GV37 IBV	1.99
			5	Gardnerella swidsinskii III GV37 IBV	2.57		5	Gardnerella swidsinskii III 107_1 IBV	2.59		5	Gardnerella swidsinskii III GV37 IBV	2.68		5	Gardnerella swidsinskii III 106_3 IBV	2.64		5	Gardnerella leopoldii I 82_1 IBV	2.63		5	Gardnerella leopoldii I 63_1 IBV	1.98
			6	Gardnerella swidsinskii III 107_1 IBV	2.52		6	Gardnerella leopoldii I 63_1 IBV	2.56		6	Gardnerella swidsinskii III 106_3 IBV	2.68		6	Gardnerella leopoldii I 88_2 IBV	2.63		6	Gardnerella swidsinskii III GV37 IBV	2.6		6	Gardnerella leopoldii I 58_1 IBV	1.92
	Gardnerella leopoldii I 58_1 IBV		7	Gardnerella swidsinskii III 106_3 IBV	2.46		7	Gardnerella swidsinskii III 106_3 IBV	2.5		7	Gardnerella leopoldii I 58_1 IBV	2.63		7	Gardnerella leopoldii I 58_2 IBV	2.62		7	Gardnerella leopoldii I 58_2 IBV	2.46		7	Gardnerella swidsinskii III 106_3 IBV	1.9
	Gardnerella leopoldii I 58_2 IBV		8	Gardnerella leopoldii I 88_2 IBV	2.41		8	Gardnerella leopoldii I 88_2 IBV	2.47		8	Gardnerella leopoldii I 58_2 IBV	2.57		8	Gardnerella swidsinskii III 107_1 IBV	2.6		8	Gardnerella leopoldii I 58_1 IBV	2.41		8	Gardnerella swidsinskii III 107_1 IBV	1.83
	Gardnerella leopoldii I 63_1 IBV		9	Gardnerella vaginalis 47_3 IBV	2.15		9	Gardnerella vaginalis 46_6 IBV	2.14		9	Gardnerella piotii I 65_2 IBV	2.11		9	Gardnerella piotii I 65_2 IBV	2.15		9	Gardnerella leopoldii II 99_1 IBV	2.02		9	no ID	1.69
	Gardnerella leopoldii I 82_1 IBV		10	Gardnerella piotii IV 58_7 IBV	2.06		10	Gardnerella piotii IV 58_7 IBV	2.13		10	Gardnerella piotii I 82_2 IBV	2.06		10	Gardnerella piotii I 82_2 IBV	2.14		10	Gardnerella piotii II 78_1 IBV	1.94		10	no ID	1.21
	Gardnerella leopoldii I 88_2 IBV		11	Gardnerella vaginalis 46_6 IBV	2.03		11	Gardnerella piotii I 65_2 IBV	2.04		11	Gardnerella piotii IV 58_7 IBV	2.05		11	Gardnerella piotii IV 58_7 IBV	2.09		11	Gardnerella piotii IV 58_7 IBV	1.93		11	no ID	0.8
	Gardnerella leopoldii II 99_1 IBV		12	Gardnerella vaginalis 83_1 IBV	2		12	Gardnerella vaginalis 83_1 IBV	1.95		12	Gardnerella piotii II 78_1 IBV	2.03		12	Gardnerella piotii II 78_1 IBV	2.04		12	Gardnerella piotii III 86_5 IBV	1.9		12	no ID	0.76
			13	Gardnerella vaginalis 57_1 IBV	1.98		13	Gardnerella vaginalis 47_3 IBV	1.92		13	Gardnerella leopoldii II 99_1 IBV	1.99		13	Gardnerella leopoldii II 99_1 IBV	2.02		13	Gardnerella vaginalis 58_2_3 IBV	1.89		13	no ID	0.75
	Gardnerella swidsinskii III 106_3 IBV		14	Gardnerella vaginalis 56_1 IBV	1.94		14	Gardnerella vaginalis 84_5 IBV	1.91		14	Gardnerella vaginalis 86_1 IBV	1.97		14	Gardnerella vaginalis 84_1 IBV	2.01		14	Gardnerella piotii I 65_2 IBV	1.89		14	no ID	0.72
	Gardnerella swidsinskii III 107_1 IBV		15	Gardnerella leopoldii II 99_1 IBV	1.94		15	Gardnerella vaginalis 86_1 IBV	1.87		15	Gardnerella vaginalis 84_1 IBV	1.95		15	Gardnerella piotii III 86_5 IBV	2		15	Gardnerella vaginalis 46_6 IBV	1.82		15	no ID	0.71
	Gardnerella swidsinskii III GV37 IBV		16	Gardnerella piotii I 65_2 IBV	1.94		16	Gardnerella vaginalis 84_1 IBV	1.84		16	Gardnerella piotii III 86_5 IBV	1.94		16	Gardnerella vaginalis 86_1 IBV	1.99		16	Gardnerella piotii I 82_2 IBV	1.81		16	no ID	0.71
			17	Gardnerella vaginalis 84_1 IBV	1.92		17	Gardnerella piotii I 63_2 IBV	1.84		17	Gardnerella vaginalis 47_3 IBV	1.93		17	Gardnerella vaginalis 83_1 IBV	1.97		17	Gardnerella vaginalis 86_1 IBV	1.77		17	no ID	0.65
	Gardnerella piotii I 63_2 IBV		18	Gardnerella vaginalis 84_5 IBV	1.88		18	Gardnerella vaginalis 56_1 IBV	1.83		18	Gardnerella vaginalis 83_1 IBV	1.91		18	Gardnerella vaginalis 46_6 IBV	1.94		18	Gardnerella vaginalis 58_4 IBV	1.77		18	no ID	0.65
	Gardnerella piotii I 65_2 IBV		19	Gardnerella piotii I 63_2 IBV	1.85		19	Gardnerella vaginalis 57_1 IBV	1.81		19	Gardnerella vaginalis 46_6 IBV	1.89		19	Gardnerella piotii I 63_2 IBV	1.91		19	Gardnerella piotii I 63_2 IBV	1.76		19	no ID	0.58
	Gardnerella piotii I 82_2 IBV		20	Gardnerella vaginalis 86_1 IBV	1.84		20	Gardnerella vaginalis 106_5 IBV	1.81		20	Gardnerella vaginalis 57_1 IBV	1.87		20	Gardnerella vaginalis 79_2 IBV	1.8		20	Gardnerella vaginalis 84_5 IBV	1.75		20	no ID	0.58
	Gardnerella piotii I 86_3 IBV		21	Gardnerella piotii I 82_2 IBV	1.83		21	Gardnerella vaginalis 58_4 IBV	1.79		21	Gardnerella vaginalis 56_1 IBV	1.86		21	Gardnerella vaginalis 47_3 IBV	1.79		21	Gardnerella vaginalis 83_1 IBV	1.71		21	no ID	0.53
	Gardnerella piotii II 60_1 IBV		22	Gardnerella piotii II 78_1 IBV	1.83		22	Gardnerella piotii II 78_1 IBV	1.79		22	Gardnerella piotii I 63_2 IBV	1.86		22	Gardnerella vaginalis 106_5 IBV	1.78		22	Gardnerella vaginalis 56_1 IBV	1.7		22	no ID	0.44
	Gardnerella piotii II 78_1 IBV		23	Gardnerella vaginalis 79_2 IBV	1.79		23	Gardnerella vaginalis 114_2 IBV	1.78		23	Gardnerella vaginalis 58_2_3 IBV	1.73		23	Gardnerella vaginalis 114_2 IBV	1.76		23	no ID	1.67		23	no ID	0.34
	Gardnerella piotii III 86_5 IBV		24	Gardnerella vaginalis 106_5 IBV	1.75		24	Gardnerella vaginalis 79_2 IBV	1.77		24	no ID	1.64		24	Gardnerella piotii I 86_3 IBV	1.72		24	no ID	1.67		24	no ID	0.31
	Gardnerella piotii IV 58_7 IBV		25	Gardnerella piotii III 86_5 IBV	1.72		25	Gardnerella piotii I 86_3 IBV	1.73		25	no ID	1.63		25	Gardnerella vaginalis 105_1 IBV	1.71		25	no ID	1.63		25	no ID	0.29
	Gardnerella piotii IV 84_4 IBV		26	Gardnerella piotii I 86_3 IBV	1.72		26	Gardnerella vaginalis 76_2 IBV	1.72		26	no ID	1.58		26	no ID	1.68		26	no ID	1.63		26	no ID	0.26
	Gardnerella piotii IV 84_6 IBV		27	no ID	1.68		27	Gardnerella piotii I 82_2 IBV	1.7		27	no ID	1.46		27	no ID	1.67		27	no ID	1.63		27	no ID	0.22
			28	no ID	1.64		28	Gardnerella leopoldii II 99_1 IBV	1.7		28	no ID	1.33		28	no ID	1.66		28	no ID	1.62		28	no ID	0.19
	Gardnerella vaginalis 105_1 IBV		29	no ID	1.56		29	no ID	1.62		29	no ID	1.33		29	no ID	1.63		29	no ID	1.62		29	no ID	0.13
	Gardnerella vaginalis 106_5 IBV		30	no ID	1.56		30	no ID	1.62		30	no ID	1.25		30	no ID	1.57		30	no ID	1.58		30	no ID	0.12
	Gardnerella vaginalis 114_2 IBV		31	no ID	1.55		31	no ID	1.61		31	no ID	1.2		31	no ID	1.5		31	no ID	1.58		31	no ID	0.03
	Gardnerella vaginalis 46_6 IBV		32	no ID	1.53		32	no ID	1.56		32	no ID	1.17		32	no ID	1.11		32	no ID	1.09		32	no ID	0.3
	Gardnerella vaginalis 47_3 IBV		33	no ID	1.53		33	no ID	1.55		33	no ID	1.11		33	no ID	1.04		33	no ID	0.95		33	no ID	0.3
	Gardnerella vaginalis 56_1 IBV		34	no ID	1.52		34	no ID	1.32		34	no ID	0.84		34	no ID	0.99		34	no ID	0.93		34	no ID	0.3
	Gardnerella vaginalis 57_1 IBV
	Gardnerella vaginalis 58_2_3 IBV		1	Gardnerella swidsinskii III 106_3 IBV	3		1	Gardnerella swidsinskii III 107_1 IBV	3		1	Gardnerella swidsinskii III GV37 IBV	3
	Gardnerella vaginalis 58_4 IBV		2	Gardnerella swidsinskii III 107_1 IBV	2.82		2	Gardnerella swidsinskii III 106_3 IBV	2.82		2	Gardnerella swidsinskii III 106_3 IBV	2.73
	Gardnerella vaginalis 76_2 IBV		3	Gardnerella leopoldii I 88_2 IBV	2.75		3	Gardnerella leopoldii I 88_2 IBV	2.79		3	Gardnerella swidsinskii III 107_1 IBV	2.71
	Gardnerella vaginalis 79_2 IBV		4	Gardnerella swidsinskii III GV37 IBV	2.74		4	Gardnerella swidsinskii III GV37 IBV	2.72		4	Gardnerella leopoldii I 63_1 IBV	2.68
	Gardnerella vaginalis 83_1 IBV		5	Gardnerella leopoldii I 63_1 IBV	2.68		5	Gardnerella leopoldii I 63_1 IBV	2.7		5	Gardnerella leopoldii I 82_1 IBV	2.63
	Gardnerella vaginalis 84_1 IBV		6	Gardnerella leopoldii I 82_1 IBV	2.64		6	Gardnerella leopoldii I 82_1 IBV	2.6		6	Gardnerella leopoldii I 88_2 IBV	2.6
	Gardnerella vaginalis 84_5 IBV		7	Gardnerella leopoldii I 58_2 IBV	2.51		7	Gardnerella leopoldii I 58_2 IBV	2.59		7	Gardnerella leopoldii I 58_2 IBV	2.59
	Gardnerella vaginalis 86_1 IBV		8	Gardnerella leopoldii I 58_1 IBV	2.46		8	Gardnerella leopoldii I 58_1 IBV	2.52		8	Gardnerella leopoldii I 58_1 IBV	2.57
			9	Gardnerella piotii IV 58_7 IBV	2.02		9	Gardnerella piotii III 86_5 IBV	2.1		9	Gardnerella piotii I 65_2 IBV	2.11
			10	Gardnerella piotii III 86_5 IBV	2.01		10	Gardnerella piotii II 78_1 IBV	2.05		10	Gardnerella piotii IV 58_7 IBV	2.09
			11	Gardnerella piotii I 65_2 IBV	1.97		11	Gardnerella vaginalis 86_1 IBV	2.04		11	Gardnerella leopoldii II 99_1 IBV	2
			12	Gardnerella vaginalis 47_3 IBV	1.92		12	Gardnerella piotii IV 58_7 IBV	2.02		12	Gardnerella vaginalis 46_6 IBV	2
			13	Gardnerella leopoldii II 99_1 IBV	1.91		13	Gardnerella vaginalis 84_5 IBV	1.99		13	Gardnerella piotii III 86_5 IBV	1.99
			14	Gardnerella vaginalis 86_1 IBV	1.91		14	Gardnerella piotii I 82_2 IBV	1.98		14	Gardnerella vaginalis 47_3 IBV	1.98
			15	Gardnerella piotii I 82_2 IBV	1.9		15	Gardnerella piotii I 65_2 IBV	1.98		15	Gardnerella vaginalis 58_4 IBV	1.97
			16	Gardnerella vaginalis 58_4 IBV	1.9		16	Gardnerella vaginalis 46_6 IBV	1.97		16	Gardnerella vaginalis 83_1 IBV	1.95
			17	Gardnerella piotii II 78_1 IBV	1.9		17	Gardnerella vaginalis 47_3 IBV	1.96		17	Gardnerella vaginalis 84_1 IBV	1.94
			18	Gardnerella vaginalis 84_5 IBV	1.89		18	Gardnerella vaginalis 83_1 IBV	1.9		18	Gardnerella piotii II 78_1 IBV	1.93
			19	Gardnerella vaginalis 84_1 IBV	1.89		19	Gardnerella vaginalis 56_1 IBV	1.9		19	Gardnerella vaginalis 56_1 IBV	1.92
			20	Gardnerella vaginalis 57_1 IBV	1.87		20	Gardnerella piotii I 63_2 IBV	1.88		20	Gardnerella piotii I 82_2 IBV	1.92
			21	Gardnerella vaginalis 56_1 IBV	1.86		21	Gardnerella piotii I 86_3 IBV	1.85		21	Gardnerella piotii I 63_2 IBV	1.89
			22	Gardnerella vaginalis 46_6 IBV	1.83		22	Gardnerella vaginalis 58_2_3 IBV	1.85		22	Gardnerella vaginalis 57_1 IBV	1.87
			23	Gardnerella vaginalis 83_1 IBV	1.82		23	Gardnerella leopoldii II 99_1 IBV	1.83		23	Gardnerella vaginalis 86_1 IBV	1.85
			24	Gardnerella piotii I 63_2 IBV	1.8		24	Gardnerella vaginalis 57_1 IBV	1.83		24	Gardnerella vaginalis 84_5 IBV	1.83
			25	Gardnerella piotii I 86_3 IBV	1.77		25	Gardnerella vaginalis 114_2 IBV	1.81		25	Gardnerella vaginalis 58_2_3 IBV	1.83
			26	Gardnerella vaginalis 79_2 IBV	1.77		26	Gardnerella vaginalis 84_1 IBV	1.81		26	Gardnerella vaginalis 79_2 IBV	1.82
			27	Gardnerella vaginalis 58_2_3 IBV	1.76		27	Gardnerella vaginalis 106_5 IBV	1.8		27	no ID	1.68
			28	Gardnerella vaginalis 105_1 IBV	1.76		28	Gardnerella piotii IV 84_4 IBV	1.8		28	no ID	1.66
			29	Gardnerella vaginalis 114_2 IBV	1.71		29	Gardnerella vaginalis 79_2 IBV	1.72		29	no ID	1.6
			30	no ID	1.65		30	no ID	1.67		30	no ID	1.59
			31	no ID	1.61		31	no ID	1.67		31	no ID	1.59
			32	no ID	1.48		32	no ID	1.47		32	no ID	1.56
			33	no ID	1.32		33	no ID	1.46		33	no ID	1.53
			34	no ID	1.23		34	no ID	1.41		34	no ID	1.36
			1	Gardnerella piotii I 63_2 IBV	3		1	Gardnerella piotii I 65_2 IBV	3		1	Gardnerella piotii I 82_2 IBV	3		1	Gardnerella piotii I 86_3 IBV	3		1	Gardnerella piotii II 60_1 IBV	3		1	Gardnerella piotii II 78_1 IBV	3		1	Gardnerella piotii III 86_5 IBV	3		1	Gardnerella piotii IV 58_7 IBV	3		1	Gardnerella piotii IV 84_4 IBV	3		1	Gardnerella piotii IV 84_6 IBV	3
			2	Gardnerella piotii IV 58_7 IBV	2.77		2	Gardnerella piotii I 82_2 IBV	2.79		2	Gardnerella piotii I 65_2 IBV	2.79		2	Gardnerella piotii III 86_5 IBV	2.71		2	Gardnerella piotii I 86_3 IBV	2.42		2	Gardnerella piotii III 86_5 IBV	2.8		2	Gardnerella piotii II 78_1 IBV	2.8		2	Gardnerella piotii I 65_2 IBV	2.79		2	Gardnerella piotii II 78_1 IBV	2.75		2	Gardnerella piotii II 78_1 IBV	2.59
			3	Gardnerella piotii I 82_2 IBV	2.72		3	Gardnerella piotii IV 58_7 IBV	2.79		3	Gardnerella piotii III 86_5 IBV	2.74		3	Gardnerella vaginalis 105_1 IBV	2.7		3	Gardnerella piotii III 86_5 IBV	2.34		3	Gardnerella piotii IV 84_4 IBV	2.76		3	Gardnerella piotii I 82_2 IBV	2.74		3	Gardnerella piotii I 63_2 IBV	2.77		3	Gardnerella piotii III 86_5 IBV	2.65		3	Gardnerella piotii I 63_2 IBV	2.56
			4	Gardnerella piotii II 78_1 IBV	2.69		4	Gardnerella piotii III 86_5 IBV	2.71		4	Gardnerella piotii I 63_2 IBV	2.72		4	Gardnerella piotii II 78_1 IBV	2.67		4	Gardnerella piotii I 63_2 IBV	2.33		4	Gardnerella piotii I 63_2 IBV	2.69		4	Gardnerella piotii I 65_2 IBV	2.71		4	Gardnerella piotii I 82_2 IBV	2.68		4	Gardnerella vaginalis 84_5 IBV	2.52		4	Gardnerella piotii III 86_5 IBV	2.56
			5	Gardnerella piotii I 65_2 IBV	2.69		5	Gardnerella piotii I 63_2 IBV	2.69		5	Gardnerella piotii II 78_1 IBV	2.68		5	Gardnerella piotii I 63_2 IBV	2.6		5	Gardnerella piotii II 78_1 IBV	2.33		5	Gardnerella piotii I 82_2 IBV	2.68		5	Gardnerella piotii I 86_3 IBV	2.71		5	Gardnerella piotii III 86_5 IBV	2.66		5	Gardnerella piotii I 86_3 IBV	2.52		5	Gardnerella vaginalis 58_2_3 IBV	2.51
			6	Gardnerella piotii III 86_5 IBV	2.66		6	Gardnerella piotii II 78_1 IBV	2.59		6	Gardnerella piotii IV 58_7 IBV	2.68		6	Gardnerella piotii IV 58_7 IBV	2.59		6	Gardnerella piotii IV 84_6 IBV	2.32		6	Gardnerella piotii I 86_3 IBV	2.67		6	Gardnerella piotii I 63_2 IBV	2.66		6	Gardnerella vaginalis 46_6 IBV	2.66		6	Gardnerella piotii I 82_2 IBV	2.47		6	Gardnerella piotii I 82_2 IBV	2.47
			7	Gardnerella piotii I 86_3 IBV	2.6		7	Gardnerella vaginalis 46_6 IBV	2.53		7	Gardnerella piotii IV 84_6 IBV	2.5		7	Gardnerella vaginalis 114_2 IBV	2.55		7	Gardnerella piotii IV 58_7 IBV	2.22		7	Gardnerella piotii IV 58_7 IBV	2.65		7	Gardnerella piotii IV 58_7 IBV	2.66		7	Gardnerella piotii II 78_1 IBV	2.65		7	Gardnerella piotii I 63_2 IBV	2.46		7	Gardnerella piotii IV 84_4 IBV	2.46
			8	Gardnerella vaginalis 47_3 IBV	2.57		8	Gardnerella piotii I 86_3 IBV	2.5		8	Gardnerella piotii I 86_3 IBV	2.5		8	Gardnerella piotii IV 84_4 IBV	2.53		8	Gardnerella piotii I 82_2 IBV	2.21		8	Gardnerella vaginalis 86_1 IBV	2.61		8	Gardnerella piotii IV 84_4 IBV	2.66		8	Gardnerella piotii I 86_3 IBV	2.58		8	Gardnerella piotii IV 84_6 IBV	2.45		8	Gardnerella piotii I 65_2 IBV	2.45
			9	Gardnerella piotii IV 84_6 IBV	2.56		9	Gardnerella piotii IV 84_6 IBV	2.45		9	Gardnerella vaginalis 84_1 IBV	2.5		9	Gardnerella vaginalis 84_5 IBV	2.5		9	Gardnerella vaginalis 105_1 IBV	2.2		9	Gardnerella vaginalis 84_5 IBV	2.61		9	Gardnerella vaginalis 105_1 IBV	2.6		9	Gardnerella vaginalis 86_1 IBV	2.55		9	Gardnerella piotii IV 58_7 IBV	2.44		9	Gardnerella piotii I 86_3 IBV	2.44
			10	Gardnerella vaginalis 105_1 IBV	2.55		10	Gardnerella vaginalis 83_1 IBV	2.42		10	Gardnerella vaginalis 83_1 IBV	2.49		10	Gardnerella piotii I 65_2 IBV	2.5		10	Gardnerella piotii I 65_2 IBV	2.17		10	Gardnerella piotii I 65_2 IBV	2.59		10	Gardnerella piotii IV 84_6 IBV	2.56		10	Gardnerella vaginalis 47_3 IBV	2.52		10	Gardnerella piotii I 65_2 IBV	2.39		10	Gardnerella piotii IV 58_7 IBV	2.42
			11	Gardnerella vaginalis 86_1 IBV	2.54		11	Gardnerella vaginalis 47_3 IBV	2.41		11	Gardnerella piotii IV 84_4 IBV	2.48		11	Gardnerella piotii I 82_2 IBV	2.47		11	Gardnerella piotii IV 84_4 IBV	2.12		11	Gardnerella piotii IV 84_6 IBV	2.58		11	Gardnerella vaginalis 114_2 IBV	2.54		11	Gardnerella vaginalis 114_2 IBV	2.52		11	Gardnerella vaginalis 86_1 IBV	2.39		11	Gardnerella vaginalis 79_2 IBV	2.41
			12	Gardnerella vaginalis 56_1 IBV	2.53		12	Gardnerella piotii IV 84_4 IBV	2.4		12	Gardnerella vaginalis 79_2 IBV	2.45		12	Gardnerella vaginalis 58_2_3 IBV	2.47		12	Gardnerella vaginalis 58_2_3 IBV	2.11		12	Gardnerella vaginalis 105_1 IBV	2.57		12	Gardnerella vaginalis 84_5 IBV	2.47		12	Gardnerella vaginalis 83_1 IBV	2.51		12	Gardnerella vaginalis 114_2 IBV	2.35		12	Gardnerella vaginalis 105_1 IBV	2.36
			13	Gardnerella vaginalis 84_5 IBV	2.52		13	Gardnerella vaginalis 58_4 IBV	2.39		13	Gardnerella vaginalis 47_3 IBV	2.43		13	Gardnerella vaginalis 106_5 IBV	2.47		13	Gardnerella vaginalis 76_2 IBV	2.07		13	Gardnerella vaginalis 58_2_3 IBV	2.57		13	Gardnerella vaginalis 106_5 IBV	2.47		13	Gardnerella vaginalis 58_4 IBV	2.5		13	Gardnerella vaginalis 58_2_3 IBV	2.31		13	Gardnerella piotii II 60_1 IBV	2.32
			14	Gardnerella vaginalis 83_1 IBV	2.51		14	Gardnerella vaginalis 79_2 IBV	2.34		14	Gardnerella vaginalis 57_1 IBV	2.42		14	Gardnerella piotii IV 84_6 IBV	2.45		14	Gardnerella vaginalis 83_1 IBV	2.06		14	Gardnerella vaginalis 114_2 IBV	2.54		14	Gardnerella vaginalis 58_2_3 IBV	2.45		14	Gardnerella vaginalis 106_5 IBV	2.49		14	Gardnerella vaginalis 105_1 IBV	2.29		14	Gardnerella vaginalis 56_1 IBV	2.31
			15	Gardnerella vaginalis 84_1 IBV	2.49		15	Gardnerella vaginalis 114_2 IBV	2.34		15	Gardnerella vaginalis 46_6 IBV	2.42		15	Gardnerella vaginalis 86_1 IBV	2.43		15	Gardnerella vaginalis 84_5 IBV	2.04		15	Gardnerella vaginalis 106_5 IBV	2.5		15	Gardnerella vaginalis 83_1 IBV	2.41		15	Gardnerella vaginalis 84_1 IBV	2.48		15	Gardnerella vaginalis 46_6 IBV	2.22		15	Gardnerella vaginalis 83_1 IBV	2.29
			16	Gardnerella vaginalis 57_1 IBV	2.48		16	Gardnerella vaginalis 56_1 IBV	2.32		16	Gardnerella vaginalis 86_1 IBV	2.4		16	Gardnerella piotii II 60_1 IBV	2.42		16	Gardnerella vaginalis 58_4 IBV	2.04		16	Gardnerella vaginalis 56_1 IBV	2.43		16	Gardnerella vaginalis 47_3 IBV	2.4		16	Gardnerella vaginalis 84_5 IBV	2.47		16	Gardnerella vaginalis 106_5 IBV	2.21		16	Gardnerella vaginalis 114_2 IBV	2.28
			17	Gardnerella vaginalis 58_2_3 IBV	2.48		17	Gardnerella vaginalis 105_1 IBV	2.32		17	Gardnerella vaginalis 58_4 IBV	2.37		17	Gardnerella vaginalis 83_1 IBV	2.41		17	Gardnerella vaginalis 79_2 IBV	2.03		17	Gardnerella vaginalis 47_3 IBV	2.43		17	Gardnerella vaginalis 86_1 IBV	2.4		17	Gardnerella vaginalis 79_2 IBV	2.46		17	Gardnerella vaginalis 56_1 IBV	2.2		17	Gardnerella vaginalis 58_4 IBV	2.27
			18	Gardnerella vaginalis 79_2 IBV	2.48		18	Gardnerella vaginalis 84_5 IBV	2.31		18	Gardnerella vaginalis 106_5 IBV	2.37		18	Gardnerella vaginalis 79_2 IBV	2.4		18	Gardnerella vaginalis 47_3 IBV	2.03		18	Gardnerella vaginalis 83_1 IBV	2.43		18	Gardnerella vaginalis 46_6 IBV	2.36		18	Gardnerella vaginalis 56_1 IBV	2.46		18	Gardnerella vaginalis 47_3 IBV	2.17		18	Gardnerella vaginalis 57_1 IBV	2.22
			19	Gardnerella vaginalis 114_2 IBV	2.48		19	Gardnerella vaginalis 86_1 IBV	2.3		19	Gardnerella vaginalis 56_1 IBV	2.37		19	Gardnerella vaginalis 58_4 IBV	2.4		19	Gardnerella vaginalis 46_6 IBV	2.01		19	Gardnerella vaginalis 46_6 IBV	2.41		19	Gardnerella vaginalis 79_2 IBV	2.35		19	Gardnerella vaginalis 105_1 IBV	2.46		19	Gardnerella vaginalis 57_1 IBV	2.15		19	Gardnerella vaginalis 84_1 IBV	2.22
			20	Gardnerella vaginalis 46_6 IBV	2.47		20	Gardnerella vaginalis 84_1 IBV	2.27		20	Gardnerella vaginalis 84_5 IBV	2.36		20	Gardnerella vaginalis 46_6 IBV	2.4		20	Gardnerella vaginalis 56_1 IBV	1.96		20	Gardnerella vaginalis 79_2 IBV	2.38		20	Gardnerella piotii II 60_1 IBV	2.33		20	Gardnerella vaginalis 57_1 IBV	2.45		20	Gardnerella vaginalis 83_1 IBV	2.14		20	Gardnerella vaginalis 47_3 IBV	2.22
			21	Gardnerella vaginalis 58_4 IBV	2.46		21	Gardnerella vaginalis 57_1 IBV	2.27		21	Gardnerella vaginalis 105_1 IBV	2.36		21	Gardnerella vaginalis 84_1 IBV	2.37		21	Gardnerella vaginalis 57_1 IBV	1.93		21	Gardnerella vaginalis 84_1 IBV	2.38		21	Gardnerella vaginalis 56_1 IBV	2.3		21	Gardnerella piotii IV 84_4 IBV	2.44		21	Gardnerella vaginalis 84_1 IBV	2.13		21	Gardnerella vaginalis 106_5 IBV	2.2
			22	Gardnerella piotii IV 84_4 IBV	2.46		22	Gardnerella vaginalis 106_5 IBV	2.23		22	Gardnerella vaginalis 114_2 IBV	2.36		22	Gardnerella vaginalis 47_3 IBV	2.34		22	Gardnerella vaginalis 114_2 IBV	1.9		22	Gardnerella vaginalis 57_1 IBV	2.36		22	Gardnerella vaginalis 58_4 IBV	2.29		22	Gardnerella piotii IV 84_6 IBV	2.42		22	Gardnerella piotii II 60_1 IBV	2.11		22	Gardnerella vaginalis 84_5 IBV	2.2
			23	Gardnerella vaginalis 106_5 IBV	2.46		23	Gardnerella vaginalis 58_2_3 IBV	2.23		23	Gardnerella vaginalis 58_2_3 IBV	2.26		23	Gardnerella vaginalis 56_1 IBV	2.34		23	Gardnerella vaginalis 106_5 IBV	1.84		23	Gardnerella piotii II 60_1 IBV	2.32		23	Gardnerella vaginalis 57_1 IBV	2.26		23	Gardnerella vaginalis 58_2_3 IBV	2.38		23	Gardnerella vaginalis 79_2 IBV	2.06		23	Gardnerella vaginalis 46_6 IBV	2.19
			24	Gardnerella piotii II 60_1 IBV	2.32		24	Gardnerella piotii II 60_1 IBV	2.16		24	Gardnerella piotii II 60_1 IBV	2.22		24	Gardnerella vaginalis 57_1 IBV	2.33		24	Gardnerella vaginalis 86_1 IBV	1.84		24	Gardnerella vaginalis 58_4 IBV	2.31		24	Gardnerella vaginalis 84_1 IBV	2.24		24	Gardnerella piotii II 60_1 IBV	2.21		24	Gardnerella vaginalis 58_4 IBV	2.06		24	Gardnerella vaginalis 86_1 IBV	2.16
			25	Gardnerella vaginalis 76_2 IBV	2.18		25	Gardnerella leopoldii I 82_1 IBV	2.15		25	Gardnerella leopoldii I 82_1 IBV	2.14		25	Gardnerella vaginalis 76_2 IBV	2.08		25	Gardnerella vaginalis 84_1 IBV	1.8		25	Gardnerella vaginalis 76_2 IBV	2.07		25	Gardnerella swidsinskii III GV37 IBV	2.1		25	Gardnerella leopoldii I 58_2 IBV	2.13		25	Gardnerella vaginalis 76_2 IBV	1.85		25	Gardnerella vaginalis 76_2 IBV	2.06
			26	Gardnerella leopoldii I 82_1 IBV	1.92		26	Gardnerella swidsinskii III GV37 IBV	2.12		26	Gardnerella leopoldii I 63_1 IBV	2.06		26	Gardnerella swidsinskii III GV37 IBV	1.95		26	no ID	1.56		26	Gardnerella swidsinskii III 107_1 IBV	2.05		26	Gardnerella swidsinskii III 107_1 IBV	2.09		26	Gardnerella vaginalis 76_2 IBV	2.13		26	Gardnerella swidsinskii III 107_1 IBV	1.79		26	no ID	1.63
			27	Gardnerella swidsinskii III GV37 IBV	1.89		27	Gardnerella leopoldii I 63_1 IBV	2.11		27	Gardnerella vaginalis 76_2 IBV	2.04		27	Gardnerella swidsinskii III 107_1 IBV	1.9		27	no ID	1.56		27	Gardnerella leopoldii I 82_1 IBV	2.04		27	Gardnerella vaginalis 76_2 IBV	2.08		27	Gardnerella leopoldii I 82_1 IBV	2.09		27	Gardnerella swidsinskii III GV37 IBV	1.73		27	no ID	1.58
			28	Gardnerella leopoldii I 63_1 IBV	1.86		28	Gardnerella vaginalis 76_2 IBV	2.09		28	Gardnerella swidsinskii III 107_1 IBV	1.98		28	Gardnerella swidsinskii III 106_3 IBV	1.86		28	no ID	1.55		28	Gardnerella leopoldii I 63_1 IBV	2.03		28	Gardnerella swidsinskii III 106_3 IBV	2		28	Gardnerella swidsinskii III GV37 IBV	2.09		28	Gardnerella leopoldii I 88_2 IBV	1.73		28	no ID	1.56
			29	Gardnerella swidsinskii III 107_1 IBV	1.86		29	Gardnerella leopoldii I 58_2 IBV	2.05		29	Gardnerella swidsinskii III GV37 IBV	1.92		29	Gardnerella leopoldii I 88_2 IBV	1.84		29	no ID	1.41		29	Gardnerella leopoldii I 88_2 IBV	1.94		29	Gardnerella leopoldii I 82_1 IBV	2		29	Gardnerella leopoldii I 58_1 IBV	2.06		29	no ID	1.62		29	no ID	1.5
			30	Gardnerella leopoldii I 58_1 IBV	1.85		30	Gardnerella swidsinskii III 107_1 IBV	1.97		30	Gardnerella swidsinskii III 106_3 IBV	1.9		30	Gardnerella leopoldii I 82_1 IBV	1.82		30	no ID	1.24		30	Gardnerella swidsinskii III GV37 IBV	1.93		30	Gardnerella leopoldii I 88_2 IBV	1.98		30	Gardnerella leopoldii I 63_1 IBV	2.05		30	no ID	1.6		30	no ID	1.49
			31	Gardnerella leopoldii I 58_2 IBV	1.84		31	Gardnerella swidsinskii III 106_3 IBV	1.97		31	Gardnerella leopoldii I 88_2 IBV	1.84		31	Gardnerella leopoldii I 63_1 IBV	1.8		31	no ID	1.23		31	Gardnerella swidsinskii III 106_3 IBV	1.9		31	Gardnerella leopoldii I 63_1 IBV	1.94		31	Gardnerella swidsinskii III 107_1 IBV	2.02		31	no ID	1.59		31	no ID	1.48
			32	Gardnerella swidsinskii III 106_3 IBV	1.81		32	Gardnerella leopoldii I 58_1 IBV	1.94		32	Gardnerella leopoldii I 58_1 IBV	1.83		32	Gardnerella leopoldii I 58_2 IBV	1.73		32	no ID	1.23		32	Gardnerella leopoldii I 58_1 IBV	1.83		32	Gardnerella leopoldii I 58_1 IBV	1.81		32	Gardnerella swidsinskii III 106_3 IBV	2.01		32	no ID	1.56		32	no ID	1.47
			33	Gardnerella leopoldii I 88_2 IBV	1.77		33	Gardnerella leopoldii I 88_2 IBV	1.89		33	Gardnerella leopoldii I 58_2 IBV	1.71		33	Gardnerella leopoldii I 58_1 IBV	1.72		33	no ID	1.19		33	Gardnerella leopoldii I 58_2 IBV	1.78		33	Gardnerella leopoldii I 58_2 IBV	1.8		33	Gardnerella leopoldii I 88_2 IBV	1.94		33	no ID	1.55		33	no ID	1.32
			34	no ID	0.35		34	no ID	0.78		34	no ID	0.55		34	no ID	0.85		34	no ID	0.12		34	no ID	0.67		34	no ID	0.72		34	no ID	0.6		34	no ID	0.32		34	no ID	1.26
			1	Gardnerella vaginalis 105_1 IBV	3		1	Gardnerella vaginalis 106_5 IBV	3		1	Gardnerella vaginalis 114_2 IBV	3		1	Gardnerella vaginalis 46_6 IBV	3		1	Gardnerella vaginalis 47_3 IBV	3		1	Gardnerella vaginalis 56_1 IBV	3		1	Gardnerella vaginalis 57_1 IBV	3		1	Gardnerella vaginalis 58_2_3 IBV	3		1	Gardnerella vaginalis 58_4 IBV	3		1	Gardnerella vaginalis 76_2 IBV	3
			2	Gardnerella vaginalis 114_2 IBV	2.79		2	Gardnerella vaginalis 114_2 IBV	2.86		2	Gardnerella vaginalis 106_5 IBV	2.86		2	Gardnerella vaginalis 83_1 IBV	2.73		2	Gardnerella vaginalis 57_1 IBV	2.86		2	Gardnerella vaginalis 57_1 IBV	2.88		2	Gardnerella vaginalis 56_1 IBV	2.88		2	Gardnerella vaginalis 84_5 IBV	2.71		2	Gardnerella vaginalis 79_2 IBV	2.75		2	Gardnerella vaginalis 83_1 IBV	2.52
			3	Gardnerella vaginalis 106_5 IBV	2.71		3	Gardnerella vaginalis 86_1 IBV	2.77		3	Gardnerella vaginalis 86_1 IBV	2.8		3	Gardnerella vaginalis 47_3 IBV	2.71		3	Gardnerella vaginalis 56_1 IBV	2.85		3	Gardnerella vaginalis 47_3 IBV	2.85		3	Gardnerella vaginalis 47_3 IBV	2.86		3	Gardnerella vaginalis 56_1 IBV	2.7		3	Gardnerella vaginalis 83_1 IBV	2.73		3	Gardnerella vaginalis 47_3 IBV	2.49
			4	Gardnerella vaginalis 86_1 IBV	2.7		4	Gardnerella vaginalis 84_5 IBV	2.72		4	Gardnerella vaginalis 105_1 IBV	2.79		4	Gardnerella vaginalis 106_5 IBV	2.66		4	Gardnerella vaginalis 83_1 IBV	2.8		4	Gardnerella vaginalis 79_2 IBV	2.79		4	Gardnerella vaginalis 84_1 IBV	2.79		4	Gardnerella vaginalis 105_1 IBV	2.69		4	Gardnerella vaginalis 84_1 IBV	2.72		4	Gardnerella vaginalis 79_2 IBV	2.42
			5	Gardnerella piotii I 86_3 IBV	2.69		5	Gardnerella vaginalis 105_1 IBV	2.71		5	Gardnerella vaginalis 84_5 IBV	2.74		5	Gardnerella vaginalis 79_2 IBV	2.66		5	Gardnerella vaginalis 84_1 IBV	2.73		5	Gardnerella vaginalis 84_1 IBV	2.76		5	Gardnerella vaginalis 79_2 IBV	2.76		5	Gardnerella vaginalis 79_2 IBV	2.69		5	Gardnerella vaginalis 56_1 IBV	2.72		5	Gardnerella vaginalis 56_1 IBV	2.4
			6	Gardnerella vaginalis 58_2_3 IBV	2.69		6	Gardnerella vaginalis 46_6 IBV	2.67		6	Gardnerella vaginalis 58_4 IBV	2.7		6	Gardnerella piotii IV 58_7 IBV	2.66		6	Gardnerella vaginalis 79_2 IBV	2.71		6	Gardnerella vaginalis 58_4 IBV	2.72		6	Gardnerella vaginalis 83_1 IBV	2.74		6	Gardnerella vaginalis 58_4 IBV	2.67		6	Gardnerella vaginalis 114_2 IBV	2.7		6	Gardnerella vaginalis 84_5 IBV	2.39
			7	Gardnerella vaginalis 83_1 IBV	2.68		7	Gardnerella vaginalis 83_1 IBV	2.66		7	Gardnerella vaginalis 79_2 IBV	2.67		7	Gardnerella vaginalis 84_1 IBV	2.64		7	Gardnerella vaginalis 46_6 IBV	2.71		7	Gardnerella vaginalis 83_1 IBV	2.71		7	Gardnerella vaginalis 58_4 IBV	2.7		7	Gardnerella vaginalis 86_1 IBV	2.67		7	Gardnerella vaginalis 57_1 IBV	2.7		7	Gardnerella vaginalis 46_6 IBV	2.37
			8	Gardnerella vaginalis 84_5 IBV	2.66		8	Gardnerella vaginalis 84_1 IBV	2.65		8	Gardnerella vaginalis 83_1 IBV	2.66		8	Gardnerella vaginalis 58_4 IBV	2.64		8	Gardnerella vaginalis 86_1 IBV	2.65		8	Gardnerella vaginalis 58_2_3 IBV	2.7		8	Gardnerella vaginalis 86_1 IBV	2.64		8	Gardnerella vaginalis 114_2 IBV	2.65		8	Gardnerella vaginalis 58_2_3 IBV	2.67		8	Gardnerella vaginalis 57_1 IBV	2.37
			9	Gardnerella vaginalis 58_4 IBV	2.65		9	Gardnerella vaginalis 79_2 IBV	2.63		9	Gardnerella vaginalis 58_2_3 IBV	2.64		9	Gardnerella vaginalis 56_1 IBV	2.63		9	Gardnerella vaginalis 84_5 IBV	2.62		9	Gardnerella vaginalis 86_1 IBV	2.65		9	Gardnerella vaginalis 106_5 IBV	2.62		9	Gardnerella vaginalis 106_5 IBV	2.62		9	Gardnerella vaginalis 105_1 IBV	2.65		9	Gardnerella vaginalis 58_2_3 IBV	2.34
			10	Gardnerella vaginalis 79_2 IBV	2.65		10	Gardnerella vaginalis 57_1 IBV	2.62		10	Gardnerella vaginalis 84_1 IBV	2.64		10	Gardnerella vaginalis 57_1 IBV	2.6		10	Gardnerella vaginalis 58_4 IBV	2.61		10	Gardnerella vaginalis 84_5 IBV	2.63		10	Gardnerella vaginalis 114_2 IBV	2.61		10	Gardnerella vaginalis 47_3 IBV	2.61		10	Gardnerella vaginalis 46_6 IBV	2.64		10	Gardnerella vaginalis 84_1 IBV	2.33
			11	Gardnerella vaginalis 84_1 IBV	2.63		11	Gardnerella vaginalis 58_2_3 IBV	2.62		11	Gardnerella vaginalis 57_1 IBV	2.61		11	Gardnerella vaginalis 114_2 IBV	2.59		11	Gardnerella vaginalis 58_2_3 IBV	2.61		11	Gardnerella vaginalis 46_6 IBV	2.63		11	Gardnerella vaginalis 84_5 IBV	2.6		11	Gardnerella vaginalis 84_1 IBV	2.6		11	Gardnerella vaginalis 47_3 IBV	2.61		11	Gardnerella vaginalis 105_1 IBV	2.32
			12	Gardnerella piotii III 86_5 IBV	2.62		12	Gardnerella vaginalis 47_3 IBV	2.61		12	Gardnerella vaginalis 56_1 IBV	2.6		12	Gardnerella vaginalis 86_1 IBV	2.59		12	Gardnerella vaginalis 106_5 IBV	2.6		12	Gardnerella vaginalis 114_2 IBV	2.6		12	Gardnerella vaginalis 46_6 IBV	2.6		12	Gardnerella vaginalis 57_1 IBV	2.6		12	Gardnerella vaginalis 84_5 IBV	2.61		12	Gardnerella vaginalis 58_4 IBV	2.31
			13	Gardnerella vaginalis 57_1 IBV	2.59		13	Gardnerella vaginalis 58_4 IBV	2.61		13	Gardnerella vaginalis 46_6 IBV	2.59		13	Gardnerella vaginalis 84_5 IBV	2.58		13	Gardnerella vaginalis 105_1 IBV	2.59		13	Gardnerella vaginalis 106_5 IBV	2.6		13	Gardnerella vaginalis 58_2_3 IBV	2.59		13	Gardnerella vaginalis 83_1 IBV	2.59		13	Gardnerella vaginalis 106_5 IBV	2.61		13	Gardnerella vaginalis 114_2 IBV	2.23
			14	Gardnerella vaginalis 47_3 IBV	2.59		14	Gardnerella vaginalis 56_1 IBV	2.6		14	Gardnerella vaginalis 47_3 IBV	2.58		14	Gardnerella vaginalis 105_1 IBV	2.54		14	Gardnerella vaginalis 114_2 IBV	2.59		14	Gardnerella vaginalis 105_1 IBV	2.59		14	Gardnerella vaginalis 105_1 IBV	2.59		14	Gardnerella piotii II 78_1 IBV	2.57		14	Gardnerella vaginalis 86_1 IBV	2.6		14	Gardnerella vaginalis 106_5 IBV	2.2
			15	Gardnerella vaginalis 56_1 IBV	2.58		15	Gardnerella piotii II 78_1 IBV	2.51		15	Gardnerella piotii I 86_3 IBV	2.55		15	Gardnerella piotii I 65_2 IBV	2.52		15	Gardnerella piotii I 63_2 IBV	2.57		15	Gardnerella piotii I 63_2 IBV	2.54		15	Gardnerella piotii I 63_2 IBV	2.48		15	Gardnerella piotii IV 84_6 IBV	2.52		15	Gardnerella piotii IV 58_7 IBV	2.5		15	Gardnerella piotii I 63_2 IBV	2.19
			16	Gardnerella piotii II 78_1 IBV	2.57		16	Gardnerella piotii IV 58_7 IBV	2.49		16	Gardnerella piotii II 78_1 IBV	2.54		16	Gardnerella vaginalis 58_2_3 IBV	2.5		16	Gardnerella piotii IV 58_7 IBV	2.53		16	Gardnerella piotii IV 58_7 IBV	2.46		16	Gardnerella piotii IV 58_7 IBV	2.45		16	Gardnerella vaginalis 46_6 IBV	2.5		16	Gardnerella piotii I 63_2 IBV	2.47		16	Gardnerella vaginalis 86_1 IBV	2.16
			17	Gardnerella piotii I 63_2 IBV	2.55		17	Gardnerella piotii III 86_5 IBV	2.47		17	Gardnerella piotii IV 58_7 IBV	2.52		17	Gardnerella piotii I 63_2 IBV	2.47		17	Gardnerella vaginalis 76_2 IBV	2.49		17	Gardnerella piotii II 78_1 IBV	2.43		17	Gardnerella piotii I 82_2 IBV	2.38		17	Gardnerella piotii I 63_2 IBV	2.49		17	Gardnerella piotii I 82_2 IBV	2.4		17	Gardnerella piotii IV 58_7 IBV	2.13
			18	Gardnerella vaginalis 46_6 IBV	2.55		18	Gardnerella piotii I 86_3 IBV	2.47		18	Gardnerella piotii III 86_5 IBV	2.49		18	Gardnerella piotii II 78_1 IBV	2.42		18	Gardnerella piotii II 78_1 IBV	2.43		18	Gardnerella vaginalis 76_2 IBV	2.4		18	Gardnerella vaginalis 76_2 IBV	2.37		18	Gardnerella piotii I 86_3 IBV	2.47		18	Gardnerella piotii I 86_3 IBV	2.4		18	Gardnerella piotii I 65_2 IBV	2.09
			19	Gardnerella piotii IV 58_7 IBV	2.46		19	Gardnerella piotii I 63_2 IBV	2.46		19	Gardnerella piotii I 63_2 IBV	2.48		19	Gardnerella piotii I 86_3 IBV	2.39		19	Gardnerella piotii I 82_2 IBV	2.41		19	Gardnerella piotii I 82_2 IBV	2.37		19	Gardnerella piotii II 78_1 IBV	2.36		19	Gardnerella piotii III 86_5 IBV	2.45		19	Gardnerella piotii I 65_2 IBV	2.39		19	Gardnerella piotii III 86_5 IBV	2.08
			20	Gardnerella piotii IV 84_6 IBV	2.36		20	Gardnerella piotii I 65_2 IBV	2.24		20	Gardnerella piotii IV 84_4 IBV	2.35		20	Gardnerella vaginalis 76_2 IBV	2.37		20	Gardnerella piotii I 65_2 IBV	2.41		20	Gardnerella piotii I 86_3 IBV	2.34		20	Gardnerella piotii I 86_3 IBV	2.33		20	Gardnerella piotii IV 58_7 IBV	2.38		20	Gardnerella piotii II 78_1 IBV	2.31		20	Gardnerella piotii II 78_1 IBV	2.08
			21	Gardnerella piotii I 65_2 IBV	2.33		21	Gardnerella piotii IV 84_4 IBV	2.22		21	Gardnerella piotii I 65_2 IBV	2.34		21	Gardnerella piotii III 86_5 IBV	2.35		21	Gardnerella piotii III 86_5 IBV	2.4		21	Gardnerella piotii I 65_2 IBV	2.32		21	Gardnerella piotii III 86_5 IBV	2.27		21	Gardnerella vaginalis 76_2 IBV	2.34		21	Gardnerella piotii III 86_5 IBV	2.3		21	Gardnerella piotii I 86_3 IBV	2.08
			22	Gardnerella vaginalis 76_2 IBV	2.32		22	Gardnerella piotii IV 84_6 IBV	2.2		22	Gardnerella piotii IV 84_6 IBV	2.28		22	Gardnerella piotii I 82_2 IBV	2.32		22	Gardnerella piotii I 86_3 IBV	2.34		22	Gardnerella piotii IV 84_6 IBV	2.31		22	Gardnerella piotii I 65_2 IBV	2.27		22	Gardnerella piotii IV 84_4 IBV	2.32		22	Gardnerella piotii IV 84_6 IBV	2.27		22	Gardnerella piotii IV 84_6 IBV	2.07
			23	Gardnerella piotii IV 84_4 IBV	2.3		23	Gardnerella vaginalis 76_2 IBV	2.2		23	Gardnerella vaginalis 76_2 IBV	2.23		23	Gardnerella piotii IV 84_4 IBV	2.23		23	Gardnerella piotii IV 84_6 IBV	2.22		23	Gardnerella piotii III 86_5 IBV	2.31		23	Gardnerella piotii IV 84_6 IBV	2.24		23	Gardnerella piotii I 82_2 IBV	2.25		23	Gardnerella vaginalis 76_2 IBV	2.26		23	Gardnerella piotii II 60_1 IBV	2.07
			24	Gardnerella piotii I 82_2 IBV	2.28		24	Gardnerella piotii I 82_2 IBV	2.14		24	Gardnerella piotii I 82_2 IBV	2.2		24	Gardnerella piotii IV 84_6 IBV	2.19		24	Gardnerella piotii IV 84_4 IBV	2.18		24	Gardnerella piotii IV 84_4 IBV	2.22		24	Gardnerella piotii IV 84_4 IBV	2.16		24	Gardnerella piotii I 65_2 IBV	2.23		24	Gardnerella piotii IV 84_4 IBV	2.07		24	Gardnerella piotii I 82_2 IBV	2.04
			25	Gardnerella piotii II 60_1 IBV	2.2		25	Gardnerella swidsinskii III 107_1 IBV	1.96		25	Gardnerella swidsinskii III 106_3 IBV	1.94		25	Gardnerella leopoldii I 58_2 IBV	2.14		25	Gardnerella leopoldii I 58_1 IBV	2.14		25	Gardnerella piotii II 60_1 IBV	1.96		25	Gardnerella leopoldii I 58_1 IBV	1.98		25	Gardnerella piotii II 60_1 IBV	2.11		25	Gardnerella piotii II 60_1 IBV	2.04		25	Gardnerella piotii IV 84_4 IBV	1.87
			26	Gardnerella swidsinskii III 106_3 IBV	1.92		26	Gardnerella leopoldii I 82_1 IBV	1.88		26	Gardnerella swidsinskii III 107_1 IBV	1.91		26	Gardnerella leopoldii I 58_1 IBV	2.03		26	Gardnerella piotii II 60_1 IBV	2.03		26	Gardnerella leopoldii I 58_1 IBV	1.94		26	Gardnerella piotii II 60_1 IBV	1.93		26	Gardnerella leopoldii I 88_2 IBV	1.88		26	Gardnerella swidsinskii III GV37 IBV	1.97		26	Gardnerella leopoldii I 58_2 IBV	1.72
			27	Gardnerella swidsinskii III 107_1 IBV	1.91		27	Gardnerella leopoldii I 88_2 IBV	1.84		27	Gardnerella piotii II 60_1 IBV	1.9		27	Gardnerella piotii II 60_1 IBV	2		27	Gardnerella leopoldii I 58_2 IBV	2		27	Gardnerella swidsinskii III GV37 IBV	1.92		27	Gardnerella leopoldii I 58_2 IBV	1.89		27	Gardnerella swidsinskii III 107_1 IBV	1.85		27	Gardnerella swidsinskii III 106_3 IBV	1.79		27	no ID	1.63
			28	Gardnerella leopoldii I 88_2 IBV	1.82		28	Gardnerella piotii II 60_1 IBV	1.84		28	Gardnerella swidsinskii III GV37 IBV	1.87		28	Gardnerella swidsinskii III GV37 IBV	1.99		28	Gardnerella swidsinskii III GV37 IBV	1.98		28	Gardnerella leopoldii I 63_1 IBV	1.87		28	Gardnerella swidsinskii III GV37 IBV	1.87		28	Gardnerella swidsinskii III GV37 IBV	1.83		28	Gardnerella leopoldii I 63_1 IBV	1.77		28	no ID	1.53
			29	Gardnerella swidsinskii III GV37 IBV	1.78		29	Gardnerella swidsinskii III 106_3 IBV	1.78		29	Gardnerella leopoldii I 88_2 IBV	1.84		29	Gardnerella leopoldii I 82_1 IBV	1.94		29	Gardnerella swidsinskii III 107_1 IBV	1.96		29	Gardnerella swidsinskii III 106_3 IBV	1.84		29	Gardnerella leopoldii I 63_1 IBV	1.86		29	Gardnerella swidsinskii III 106_3 IBV	1.76		29	Gardnerella leopoldii I 58_2 IBV	1.76		29	no ID	1.45
			30	Gardnerella leopoldii I 82_1 IBV	1.71		30	Gardnerella swidsinskii III GV37 IBV	1.78		30	Gardnerella leopoldii I 58_2 IBV	1.78		30	Gardnerella swidsinskii III 107_1 IBV	1.93		30	Gardnerella leopoldii I 63_1 IBV	1.93		30	Gardnerella leopoldii I 58_2 IBV	1.83		30	Gardnerella swidsinskii III 106_3 IBV	1.85		30	Gardnerella leopoldii I 63_1 IBV	1.72		30	Gardnerella leopoldii I 82_1 IBV	1.74		30	no ID	1.32
			31	no ID	1.67		31	Gardnerella leopoldii I 63_1 IBV	1.76		31	Gardnerella leopoldii I 63_1 IBV	1.73		31	Gardnerella leopoldii I 63_1 IBV	1.89		31	Gardnerella leopoldii I 82_1 IBV	1.92		31	Gardnerella swidsinskii III 107_1 IBV	1.82		31	Gardnerella leopoldii I 82_1 IBV	1.84		31	no ID	1.57		31	Gardnerella leopoldii I 58_1 IBV	1.74		31	no ID	1.31
			32	no ID	1.62		32	Gardnerella leopoldii I 58_1 IBV	1.75		32	no ID	1.68		32	Gardnerella leopoldii I 88_2 IBV	1.82		32	Gardnerella swidsinskii III 106_3 IBV	1.91		32	Gardnerella leopoldii I 82_1 IBV	1.78		32	Gardnerella swidsinskii III 107_1 IBV	1.8		32	no ID	1.55		32	Gardnerella leopoldii I 88_2 IBV	1.72		32	no ID	1.3
			33	no ID	1.53		33	no ID	1.67		33	no ID	1.66		33	Gardnerella swidsinskii III 106_3 IBV	1.81		33	no ID	1.67		33	Gardnerella leopoldii I 88_2 IBV	1.7		33	no ID	1.61		33	no ID	1.53		33	no ID	1.66		33	no ID	1.23
			34	no ID	0.94		34	no ID	0.87		34	no ID	0.82		34	no ID	0.95		34	no ID	0.81		34	no ID	0.81		34	no ID	0.58		34	no ID	1.04		34	no ID	1.16		34	no ID	0.3
			1	Gardnerella vaginalis 79_2 IBV	3		1	Gardnerella vaginalis 83_1 IBV	3		1	Gardnerella vaginalis 84_1 IBV	3		1	Gardnerella vaginalis 84_5 IBV	3		1	Gardnerella vaginalis 86_1 IBV	3
			2	Gardnerella vaginalis 84_1 IBV	2.82		2	Gardnerella vaginalis 84_1 IBV	2.81		2	Gardnerella vaginalis 79_2 IBV	2.82		2	Gardnerella vaginalis 114_2 IBV	2.74		2	Gardnerella vaginalis 114_2 IBV	2.8
			3	Gardnerella vaginalis 56_1 IBV	2.79		3	Gardnerella vaginalis 47_3 IBV	2.8		3	Gardnerella vaginalis 83_1 IBV	2.81		3	Gardnerella vaginalis 106_5 IBV	2.72		3	Gardnerella vaginalis 106_5 IBV	2.78
			4	Gardnerella vaginalis 83_1 IBV	2.79		4	Gardnerella vaginalis 79_2 IBV	2.79		4	Gardnerella vaginalis 57_1 IBV	2.79		4	Gardnerella vaginalis 58_2_3 IBV	2.71		4	Gardnerella vaginalis 105_1 IBV	2.7
			5	Gardnerella vaginalis 57_1 IBV	2.77		5	Gardnerella vaginalis 57_1 IBV	2.75		5	Gardnerella vaginalis 56_1 IBV	2.76		5	Gardnerella vaginalis 86_1 IBV	2.7		5	Gardnerella vaginalis 84_5 IBV	2.7
			6	Gardnerella vaginalis 58_4 IBV	2.75		6	Gardnerella vaginalis 46_6 IBV	2.73		6	Gardnerella vaginalis 47_3 IBV	2.73		6	Gardnerella vaginalis 105_1 IBV	2.66		6	Gardnerella vaginalis 58_2_3 IBV	2.67
			7	Gardnerella vaginalis 47_3 IBV	2.72		7	Gardnerella vaginalis 58_4 IBV	2.73		7	Gardnerella vaginalis 58_4 IBV	2.72		7	Gardnerella vaginalis 84_1 IBV	2.64		7	Gardnerella vaginalis 56_1 IBV	2.65
			8	Gardnerella vaginalis 58_2_3 IBV	2.69		8	Gardnerella vaginalis 56_1 IBV	2.71		8	Gardnerella vaginalis 106_5 IBV	2.65		8	Gardnerella vaginalis 56_1 IBV	2.63		8	Gardnerella vaginalis 47_3 IBV	2.65
			9	Gardnerella vaginalis 114_2 IBV	2.67		9	Gardnerella vaginalis 105_1 IBV	2.68		9	Gardnerella vaginalis 46_6 IBV	2.65		9	Gardnerella vaginalis 83_1 IBV	2.62		9	Gardnerella vaginalis 57_1 IBV	2.64
			10	Gardnerella vaginalis 46_6 IBV	2.67		10	Gardnerella vaginalis 114_2 IBV	2.66		10	Gardnerella vaginalis 84_5 IBV	2.64		10	Gardnerella vaginalis 47_3 IBV	2.62		10	Gardnerella vaginalis 84_1 IBV	2.62
			11	Gardnerella vaginalis 105_1 IBV	2.66		11	Gardnerella vaginalis 106_5 IBV	2.66		11	Gardnerella vaginalis 114_2 IBV	2.64		11	Gardnerella piotii II 78_1 IBV	2.61		11	Gardnerella vaginalis 79_2 IBV	2.61
			12	Gardnerella vaginalis 106_5 IBV	2.63		12	Gardnerella vaginalis 84_5 IBV	2.62		12	Gardnerella vaginalis 105_1 IBV	2.63		12	Gardnerella vaginalis 58_4 IBV	2.61		12	Gardnerella piotii II 78_1 IBV	2.61
			13	Gardnerella vaginalis 86_1 IBV	2.61		13	Gardnerella vaginalis 86_1 IBV	2.61		13	Gardnerella vaginalis 86_1 IBV	2.62		13	Gardnerella vaginalis 57_1 IBV	2.6		13	Gardnerella vaginalis 83_1 IBV	2.61
			14	Gardnerella vaginalis 84_5 IBV	2.57		14	Gardnerella vaginalis 58_2_3 IBV	2.59		14	Gardnerella vaginalis 58_2_3 IBV	2.6		14	Gardnerella vaginalis 46_6 IBV	2.58		14	Gardnerella vaginalis 58_4 IBV	2.6
			15	Gardnerella piotii I 63_2 IBV	2.49		15	Gardnerella vaginalis 76_2 IBV	2.52		15	Gardnerella piotii I 82_2 IBV	2.5		15	Gardnerella vaginalis 79_2 IBV	2.57		15	Gardnerella vaginalis 46_6 IBV	2.59
			16	Gardnerella piotii IV 58_7 IBV	2.46		16	Gardnerella piotii I 63_2 IBV	2.52		16	Gardnerella piotii I 63_2 IBV	2.49		16	Gardnerella piotii IV 84_4 IBV	2.53		16	Gardnerella piotii IV 58_7 IBV	2.55
			17	Gardnerella piotii I 82_2 IBV	2.45		17	Gardnerella piotii IV 58_7 IBV	2.51		17	Gardnerella piotii IV 58_7 IBV	2.48		17	Gardnerella piotii I 63_2 IBV	2.52		17	Gardnerella piotii I 63_2 IBV	2.54
			18	Gardnerella vaginalis 76_2 IBV	2.42		18	Gardnerella piotii I 82_2 IBV	2.49		18	Gardnerella piotii II 78_1 IBV	2.38		18	Gardnerella piotii I 86_3 IBV	2.5		18	Gardnerella piotii I 86_3 IBV	2.43
			19	Gardnerella piotii IV 84_6 IBV	2.41		19	Gardnerella piotii II 78_1 IBV	2.43		19	Gardnerella piotii I 65_2 IBV	2.38		19	Gardnerella piotii IV 58_7 IBV	2.47		19	Gardnerella piotii III 86_5 IBV	2.4
			20	Gardnerella piotii I 86_3 IBV	2.4		20	Gardnerella piotii I 65_2 IBV	2.42		20	Gardnerella piotii I 86_3 IBV	2.37		20	Gardnerella piotii III 86_5 IBV	2.47		20	Gardnerella piotii IV 84_4 IBV	2.4
			21	Gardnerella piotii II 78_1 IBV	2.38		21	Gardnerella piotii I 86_3 IBV	2.41		21	Gardnerella vaginalis 76_2 IBV	2.33		21	Gardnerella vaginalis 76_2 IBV	2.39		21	Gardnerella piotii I 82_2 IBV	2.4
			22	Gardnerella piotii III 86_5 IBV	2.36		22	Gardnerella piotii III 86_5 IBV	2.41		22	Gardnerella piotii III 86_5 IBV	2.24		22	Gardnerella piotii I 82_2 IBV	2.36		22	Gardnerella piotii I 65_2 IBV	2.3
			23	Gardnerella piotii I 65_2 IBV	2.35		23	Gardnerella piotii IV 84_6 IBV	2.3		23	Gardnerella piotii IV 84_6 IBV	2.22		23	Gardnerella piotii I 65_2 IBV	2.31		23	Gardnerella vaginalis 76_2 IBV	2.16
			24	Gardnerella piotii IV 84_4 IBV	2.07		24	Gardnerella piotii IV 84_4 IBV	2.15		24	Gardnerella piotii IV 84_4 IBV	2.14		24	Gardnerella piotii IV 84_6 IBV	2.2		24	Gardnerella piotii IV 84_6 IBV	2.16
			25	Gardnerella piotii II 60_1 IBV	2.03		25	Gardnerella piotii II 60_1 IBV	2.07		25	Gardnerella leopoldii I 82_1 IBV	2.06		25	Gardnerella piotii II 60_1 IBV	2.04		25	Gardnerella swidsinskii III 107_1 IBV	2.03
			26	Gardnerella swidsinskii III GV37 IBV	1.86		26	Gardnerella leopoldii I 58_1 IBV	2.01		26	Gardnerella leopoldii I 63_1 IBV	2.06		26	Gardnerella swidsinskii III 107_1 IBV	1.99		26	Gardnerella leopoldii I 63_1 IBV	2
			27	Gardnerella leopoldii I 82_1 IBV	1.8		27	Gardnerella leopoldii I 82_1 IBV	1.97		27	Gardnerella swidsinskii III GV37 IBV	1.95		27	Gardnerella swidsinskii III 106_3 IBV	1.91		27	Gardnerella leopoldii I 82_1 IBV	1.99
			28	Gardnerella swidsinskii III 106_3 IBV	1.8		28	Gardnerella swidsinskii III GV37 IBV	1.97		28	Gardnerella leopoldii I 58_1 IBV	1.91		28	Gardnerella leopoldii I 58_2 IBV	1.91		28	Gardnerella swidsinskii III 106_3 IBV	1.88
			29	Gardnerella leopoldii I 58_1 IBV	1.79		29	Gardnerella leopoldii I 58_2 IBV	1.95		29	Gardnerella swidsinskii III 106_3 IBV	1.88		29	Gardnerella leopoldii I 58_1 IBV	1.87		29	Gardnerella leopoldii I 88_2 IBV	1.87
			30	Gardnerella leopoldii I 58_2 IBV	1.77		30	Gardnerella leopoldii I 63_1 IBV	1.91		30	Gardnerella leopoldii I 58_2 IBV	1.84		30	Gardnerella swidsinskii III GV37 IBV	1.87		30	Gardnerella leopoldii I 58_2 IBV	1.87
			31	Gardnerella swidsinskii III 107_1 IBV	1.76		31	Gardnerella swidsinskii III 107_1 IBV	1.9		31	Gardnerella piotii II 60_1 IBV	1.81		31	Gardnerella leopoldii I 63_1 IBV	1.82		31	Gardnerella swidsinskii III GV37 IBV	1.86
			32	no ID	1.64		32	Gardnerella swidsinskii III 106_3 IBV	1.82		32	Gardnerella swidsinskii III 107_1 IBV	1.77		32	Gardnerella leopoldii I 88_2 IBV	1.75		32	Gardnerella piotii II 60_1 IBV	1.84
			33	no ID	1.59		33	Gardnerella leopoldii I 88_2 IBV	1.71		33	Gardnerella leopoldii I 88_2 IBV	1.71		33	Gardnerella leopoldii I 82_1 IBV	1.74		33	Gardnerella leopoldii I 58_1 IBV	1.83
			34	no ID	0.88		34	no ID	0.74		34	no ID	0.59		34	no ID	0.5		34	no ID	0.66
